# Supplementary material for: The lactonase BxdA mediates metabolic specialisation of maize root bacteria to benzoxazinoids
Source: Nat Commun. 2024 Aug 2;15:6535. doi: 10.1038/s41467-024-49643-w (PMC11297187; doi:10.1038/s41467-024-49643-w)
Supplement: Supplementary file 4 — Supplementary Data 1 [file 41467_2024_49643_MOESM4_ESM.xlsx]

## Sheet: MRB_strains_used
Strain_ID	Strain_name_genome	Phylum	Class	Order	Family	Genus	Strain_collection	Published
Name of the strain	Some genome names differ (marked in red) from the strain_IDs for historic reasons	Taxonomy information from ARB-SIILVA based on the SANGER sequence
LBA1	LBA1	Bacillota	Bacilli	Bacillales	Bacillaceae	Bacillus	MRB	Thoenen et al. (2023), PNAS
LBA112	LBA112	Bacillota	Bacilli	Bacillales	Bacillaceae	Bacillus	MRB	Thoenen et al. (2023), PNAS
LBA20	L20	Bacillota	Bacilli	Bacillales	Bacillaceae	Bacillus	MRB	Thoenen et al. (2023), PNAS
LBA21	LBA21	Bacillota	Bacilli	Bacillales	Bacillaceae	Bacillus	MRB	Thoenen et al. (2023), PNAS
LBA3	LBA3	Bacillota	Bacilli	Bacillales	Bacillaceae	Bacillus	MRB	Thoenen et al. (2023), PNAS
LBA71	LBA71	Bacillota	Bacilli	Bacillales	Bacillaceae	Bacillus	MRB	Thoenen et al. (2023), PNAS
LMA2	NA	Bacillota	Bacilli	Bacillales	Bacillaceae	Bacillus	MRB	Thoenen et al. (2023), PNAS
LME1	NA	Bacillota	Bacilli	Bacillales	Bacillaceae	Bacillus	MRB	Thoenen et al. (2023), PNAS
LME2	NA	Bacillota	Bacilli	Bacillales	Bacillaceae	Bacillus	MRB	Thoenen et al. (2023), PNAS
LMH1	NA	Bacillota	Bacilli	Bacillales	Bacillaceae	Bacillus	MRB	Thoenen et al. (2023), PNAS
LMJ1	NA	Bacillota	Bacilli	Bacillales	Bacillaceae	Bacillus	MRB	Thoenen et al. (2023), PNAS
LMM1	NA	Bacillota	Bacilli	Bacillales	Bacillaceae	Bacillus	MRB	Thoenen et al. (2023), PNAS
LMO1	LMO1	Bacillota	Bacilli	Bacillales	Bacillaceae	Bacillus	MRB	Thoenen et al. (2023), PNAS
LMP1	NA	Bacillota	Bacilli	Bacillales	Bacillaceae	Bacillus	MRB	Thoenen et al. (2023), PNAS
LMW1	NA	Bacillota	Bacilli	Bacillales	Bacillaceae	Bacillus	MRB	Thoenen et al. (2023), PNAS
LMX8	NA	Bacillota	Bacilli	Bacillales	Bacillaceae	Bacillus	MRB	Thoenen et al. (2023), PNAS
LWS1	NA	Bacillota	Bacilli	Bacillales	Bacillaceae	Bacillus	MRB	Thoenen et al. (2023), PNAS
LWS15	NA	Bacillota	Bacilli	Bacillales	Bacillaceae	Bacillus	MRB	Thoenen et al. (2023), PNAS
LMN1	LMN1	Bacteroidota	Bacteroidota	Bacteroidia	Chitinophagales	Chitinophaga	MRB	Thoenen et al. (2023), PNAS
LME3	LME3	Proteobacteria	Gammaproteobacteria	Enterobacterales	Enterobacteriaceae	Enterobacter	MRB	Thoenen et al. (2023), PNAS
LMX92	NA	Proteobacteria	Gammaproteobacteria	Enterobacterales	Enterobacteriaceae	Enterobacter	MRB	Thoenen et al. (2023), PNAS
LMX9231	NA	Proteobacteria	Gammaproteobacteria	Enterobacterales	Enterobacteriaceae	Enterobacter	MRB	Thoenen et al. (2023), PNAS
LMZ1	LMZ1	Proteobacteria	Gammaproteobacteria	Enterobacterales	Enterobacteriaceae	Enterobacter	MRB	Thoenen et al. (2023), PNAS
LMC1	LMC1	Proteobacteria	Gammaproteobacteria	Enterobacterales	Erwiniaceae	Pantoea	MRB	Thoenen et al. (2023), PNAS
LMK1	LMK1	Proteobacteria	Gammaproteobacteria	Enterobacterales	Erwiniaceae	Pantoea	MRB	Thoenen et al. (2023), PNAS
LMB2	LMB2	Actinobacteriota	Actinobacteria	Micrococcales	Microbacteriaceae	Microbacterium	MRB	Thoenen et al. (2023), PNAS
LMI1	LMI1	Actinobacteriota	Actinobacteria	Actinomycetales	Microbacteriaceae	Microbacterium	MRB	Thoenen et al. (2023), PNAS
LMI11	LMI11	Actinobacteriota	Actinobacteria	Micrococcales	Microbacteriaceae	Microbacterium	MRB	Thoenen et al. (2023), PNAS
LMI12	LMI12	Actinobacteriota	Actinobacteria	Micrococcales	Microbacteriaceae	Microbacterium	MRB	Thoenen et al. (2023), PNAS
LMI13	LMI13	Actinobacteriota	Actinobacteria	Micrococcales	Microbacteriaceae	Microbacterium	MRB	Thoenen et al. (2023), PNAS
LMI14	NA	Actinobacteriota	Actinobacteria	Micrococcales	Microbacteriaceae	Microbacterium	MRB	Thoenen et al. (2023), PNAS
LMI15	NA	Actinobacteriota	Actinobacteria	Micrococcales	Microbacteriaceae	Microbacterium	MRB	Thoenen et al. (2023), PNAS
LMI18	NA	Actinobacteriota	Actinobacteria	Micrococcales	Microbacteriaceae	Microbacterium	MRB	Thoenen et al. (2023), PNAS
LMI1x	LMI1x	Actinobacteriota	Actinobacteria	Micrococcales	Microbacteriaceae	Microbacterium	MRB	Thoenen et al. (2023), PNAS
LMI21	NA	Actinobacteriota	Actinobacteria	Micrococcales	Microbacteriaceae	Microbacterium	MRB	Thoenen et al. (2023), PNAS
LMI2x	NA	Actinobacteriota	Actinobacteria	Micrococcales	Microbacteriaceae	Microbacterium	MRB	Thoenen et al. (2023), PNAS
LMI51	NA	Actinobacteriota	Actinobacteria	Micrococcales	Microbacteriaceae	Microbacterium	MRB	Thoenen et al. (2023), PNAS
LMX2	NA	Actinobacteriota	Actinobacteria	Micrococcales	Microbacteriaceae	Microbacterium	MRB	Thoenen et al. (2023), PNAS
LMX3	LM3X	Actinobacteriota	Actinobacteria	Micrococcales	Microbacteriaceae	Microbacterium	MRB	Thoenen et al. (2023), PNAS
LMX6	NA	Actinobacteriota	Actinobacteria	Micrococcales	Microbacteriaceae	Microbacterium	MRB	Thoenen et al. (2023), PNAS
LMX7	LMX7	Actinobacteriota	Actinobacteria	Micrococcales	Microbacteriaceae	Microbacterium	MRB	Thoenen et al. (2023), PNAS
LWH10	LWH10	Actinobacteriota	Actinobacteria	Micrococcales	Microbacteriaceae	Microbacterium	MRB	Thoenen et al. (2023), PNAS
LWH11	LWH11	Actinobacteriota	Actinobacteria	Micrococcales	Microbacteriaceae	Microbacterium	MRB	Thoenen et al. (2023), PNAS
LWH12	LWH12	Actinobacteriota	Actinobacteria	Micrococcales	Microbacteriaceae	Microbacterium	MRB	Thoenen et al. (2023), PNAS
LWH13	LWH13	Actinobacteriota	Actinobacteria	Micrococcales	Microbacteriaceae	Microbacterium	MRB	Thoenen et al. (2023), PNAS
LWH3	LWH3	Actinobacteriota	Actinobacteria	Micrococcales	Microbacteriaceae	Microbacterium	MRB	Thoenen et al. (2023), PNAS
LWH7	LWH7	Actinobacteriota	Actinobacteria	Micrococcales	Microbacteriaceae	Microbacterium	MRB	Thoenen et al. (2023), PNAS
LWO12	LWO12	Actinobacteriota	Actinobacteria	Micrococcales	Microbacteriaceae	Microbacterium	MRB	Thoenen et al. (2023), PNAS
LWO13	LWO13	Actinobacteriota	Actinobacteria	Micrococcales	Microbacteriaceae	Microbacterium	MRB	Thoenen et al. (2023), PNAS
LWO14	LWO14	Actinobacteriota	Actinobacteria	Micrococcales	Microbacteriaceae	Microbacterium	MRB	Thoenen et al. (2023), PNAS
LWO2	NA	Actinobacteriota	Actinobacteria	Micrococcales	Microbacteriaceae	Microbacterium	MRB	Thoenen et al. (2023), PNAS
LWO5	NA	Actinobacteriota	Actinobacteria	Micrococcales	Microbacteriaceae	Microbacterium	MRB	Thoenen et al. (2023), PNAS
LWS13	LWS13	Actinobacteriota	Actinobacteria	Micrococcales	Microbacteriaceae	Microbacterium	MRB	Thoenen et al. (2023), PNAS
LAR12	LAR12	Actinobacteriota	Actinobacteria	Actinomycetales	Micrococcaceae	Arthrobacter	MRB	Thoenen et al. (2023), PNAS
LAR21	LAR21	Actinobacteriota	Actinobacteria	Actinomycetales	Micrococcaceae	Paenarthrobacter	MRB	Thoenen et al. (2023), PNAS
LMD1	LMD1	Actinobacteriota	Actinobacteria	Micrococcales	Micrococcaceae	Pseudarthrobacter	MRB	Thoenen et al. (2023), PNAS
LMD2	NA	Actinobacteriota	Actinobacteria	Micrococcales	Micrococcaceae	Pseudarthrobacter	MRB	Thoenen et al. (2023), PNAS
LMV1	NA	Actinobacteriota	Actinobacteria	Micrococcales	Micrococcaceae	Kocuria	MRB	Thoenen et al. (2023), PNAS
LMX5	NA	Actinobacteriota	Actinobacteria	Micrococcales	Micrococcaceae	Pseudarthrobacter	MRB	Thoenen et al. (2023), PNAS
LPA21	NA	Actinobacteriota	Actinobacteria	Micrococcales	Micrococcaceae	Paenarthrobacter	MRB	Thoenen et al. (2023), PNAS
LAC11	LSY1	Proteobacteria	Gammaproteobacteria	Pseudomonadales	Moraxellaceae	Acinetobacter	MRB	Thoenen et al. (2023), PNAS
LML1	LML1	Actinobacteriota	Actinobacteria	Propionibacteriales	Nocardioidaceae	Nocardioides	MRB	Thoenen et al. (2023), PNAS
LMS1	LMS1	Proteobacteria	Gammaproteobacteria	Burkholderiales	Oxalobacteraceae	Massilia	MRB	Thoenen et al. (2023), PNAS
LMU1	LMU1	Proteobacteria	Gammaproteobacteria	Burkholderiales	Oxalobacteraceae	Burkholderia	MRB	Thoenen et al. (2023), PNAS
LPE13	LPE1	Bacillota	Bacilli	Paenibacillales	Paenibacillaceae	Paenibacillus	MRB	Thoenen et al. (2023), PNAS
LMX11	NA	Proteobacteria	Gammaproteobacteria	Pseudomonadales	Pseudomonadaceae	Pseudomonas	MRB	Thoenen et al. (2023), PNAS
LMX4	NA	Proteobacteria	Gammaproteobacteria	Pseudomonadales	Pseudomonadaceae	Pseudomonas	MRB	Thoenen et al. (2023), PNAS
LMX9	LMX9	Proteobacteria	Gammaproteobacteria	Pseudomonadales	Pseudomonadaceae	Pseudomonas	MRB	Thoenen et al. (2023), PNAS
LMY1	NA	Proteobacteria	Gammaproteobacteria	Pseudomonadales	Pseudomonadaceae	Pseudomonas	MRB	Thoenen et al. (2023), PNAS
LPB4.O	Pseudomonas3	Proteobacteria	Gammaproteobacteria	Pseudomonadales	Pseudomonadaceae	Pseudomonas	MRB	Thoenen et al. (2023), PNAS
LPD11	LPD1	Proteobacteria	Gammaproteobacteria	Pseudomonadales	Pseudomonadaceae	Pseudomonas	MRB	Thoenen et al. (2023), PNAS
LPD12	NA	Proteobacteria	Gammaproteobacteria	Pseudomonadales	Pseudomonadaceae	Pseudomonas	MRB	Thoenen et al. (2023), PNAS
LPD2	Pseudomonas4	Proteobacteria	Gammaproteobacteria	Pseudomonadales	Pseudomonadaceae	Pseudomonas	MRB	Thoenen et al. (2023), PNAS
LPD21	NA	Proteobacteria	Gammaproteobacteria	Pseudomonadales	Pseudomonadaceae	Pseudomonas	MRB	Thoenen et al. (2023), PNAS
LWO6	NA	Proteobacteria	Gammaproteobacteria	Pseudomonadales	Pseudomonadaceae	Pseudomonas	MRB	Thoenen et al. (2023), PNAS
LMQ1	NA	Proteobacteria	Alphaproteobacteria	Rhizobiales	Rhizobiaceae	Rhizobium	MRB	Thoenen et al. (2023), PNAS
LRC7.O	Agrhizo2	Proteobacteria	Alphaproteobacteria	Rhizobiales	Rhizobiaceae	Rhizobium	MRB	Thoenen et al. (2023), PNAS
LRH11	NA	Proteobacteria	Alphaproteobacteria	Rhizobiales	Rhizobiaceae	Rhizobium	MRB	Thoenen et al. (2023), PNAS
LRH12	NA	Proteobacteria	Alphaproteobacteria	Rhizobiales	Rhizobiaceae	Rhizobium	MRB	Thoenen et al. (2023), PNAS
LRH13	LRH13	Proteobacteria	Alphaproteobacteria	Rhizobiales	Rhizobiaceae	Rhizobium	MRB	Thoenen et al. (2023), PNAS
LRH8.O	Agrhizo1	Proteobacteria	Alphaproteobacteria	Rhizobiales	Rhizobiaceae	Rhizobium	MRB	Thoenen et al. (2023), PNAS
LMT1	NA	Bacteroidota	Bacteroidia	Sphingobacteriales	Sphingobacteriaceae	Pedobacter	MRB	Thoenen et al. (2023), PNAS
LBH2	NA	Proteobacteria	Alphaproteobacteria	Sphingomonadales	Sphingomonadaceae	Sphingobium	MRB	Thoenen et al. (2023), PNAS
LBH3	NA	Proteobacteria	Alphaproteobacteria	Sphingomonadales	Sphingomonadaceae	Sphingobium	MRB	Thoenen et al. (2023), PNAS
LBH7	NA	Proteobacteria	Alphaproteobacteria	Sphingomonadales	Sphingomonadaceae	Sphingobium	MRB	Thoenen et al. (2023), PNAS
LBO4	NA	Proteobacteria	Alphaproteobacteria	Sphingomonadales	Sphingomonadaceae	Sphingobium	MRB	Thoenen et al. (2023), PNAS
LBO6	NA	Proteobacteria	Alphaproteobacteria	Sphingomonadales	Sphingomonadaceae	Sphingobium	MRB	Thoenen et al. (2023), PNAS
LMA1	LMA1	Proteobacteria	Alphaproteobacteria	Sphingomonadales	Sphingomonadaceae	Sphingobium	MRB	Thoenen et al. (2023), PNAS
LMC3	LMC3	Proteobacteria	Alphaproteobacteria	Sphingomonadales	Sphingomonadaceae	Sphingobium	MRB	Thoenen et al. (2023), PNAS
LSP13	LSP13	Proteobacteria	Alphaproteobacteria	Sphingomonadales	Sphingomonadaceae	Sphingobium	MRB	Thoenen et al. (2023), PNAS
LWH4	NA	Proteobacteria	Alphaproteobacteria	Sphingomonadales	Sphingomonadaceae	Sphingobium	MRB	Thoenen et al. (2023), PNAS
LWH8	NA	Proteobacteria	Alphaproteobacteria	Sphingomonadales	Sphingomonadaceae	Sphingobium	MRB	Thoenen et al. (2023), PNAS
LWH9	NA	Proteobacteria	Alphaproteobacteria	Sphingomonadales	Sphingomonadaceae	Sphingobium	MRB	Thoenen et al. (2023), PNAS
LWS12	NA	Proteobacteria	Alphaproteobacteria	Sphingomonadales	Sphingomonadaceae	Sphingobium	MRB	Thoenen et al. (2023), PNAS
LWS2	NA	Proteobacteria	Alphaproteobacteria	Sphingomonadales	Sphingomonadaceae	Sphingobium	MRB	Thoenen et al. (2023), PNAS
LMF1	LMF1	Actinobacteriota	Actinobacteria	Streptomycetales	Streptomycetaceae	Streptomyces	MRB	Thoenen et al. (2023), PNAS
LMG1	LMG1	Actinobacteriota	Actinobacteria	Streptomycetales	Streptomycetaceae	Streptomyces	MRB	Thoenen et al. (2023), PNAS
LMG2	NA	Actinobacteriota	Actinobacteria	Streptomycetales	Streptomycetaceae	Streptomyces	MRB	Thoenen et al. (2023), PNAS
LST11	NA	Proteobacteria	Gammaproteobacteria	Xanthomonadales	Xanthomonadaceae	Stenotrophomonas	MRB	Thoenen et al. (2023), PNAS
LST12	LST12	Proteobacteria	Gammaproteobacteria	Xanthomonadales	Xanthomonadaceae	Stenotrophomonas	MRB	Thoenen et al. (2023), PNAS
LST13	NA	Proteobacteria	Gammaproteobacteria	Xanthomonadales	Xanthomonadaceae	Stenotrophomonas	MRB	Thoenen et al. (2023), PNAS
LST14	NA	Proteobacteria	Gammaproteobacteria	Xanthomonadales	Xanthomonadaceae	Stenotrophomonas	MRB	Thoenen et al. (2023), PNAS
LST15	LST15	Proteobacteria	Gammaproteobacteria	Xanthomonadales	Xanthomonadaceae	Stenotrophomonas	MRB	Thoenen et al. (2023), PNAS
LST17	LST1	Proteobacteria	Gammaproteobacteria	Xanthomonadales	Xanthomonadaceae	Stenotrophomonas	MRB	Thoenen et al. (2023), PNAS
LST19	NA	Proteobacteria	Gammaproteobacteria	Xanthomonadales	Xanthomonadaceae	Stenotrophomonas	MRB	Thoenen et al. (2023), PNAS
LST20	NA	Proteobacteria	Gammaproteobacteria	Xanthomonadales	Xanthomonadaceae	Stenotrophomonas	MRB	Thoenen et al. (2023), PNAS
LST24	NA	Proteobacteria	Gammaproteobacteria	Xanthomonadales	Xanthomonadaceae	Stenotrophomonas	MRB	Thoenen et al. (2023), PNAS
LST25	NA	Proteobacteria	Gammaproteobacteria	Xanthomonadales	Xanthomonadaceae	Stenotrophomonas	MRB	Thoenen et al. (2023), PNAS
LST27	NA	Proteobacteria	Gammaproteobacteria	Xanthomonadales	Xanthomonadaceae	Stenotrophomonas	MRB	Thoenen et al. (2023), PNAS
LST60	NA	Proteobacteria	Gammaproteobacteria	Xanthomonadales	Xanthomonadaceae	Stenotrophomonas	MRB	Thoenen et al. (2023), PNAS

## Sheet: PRJNA1083430_other_lab_strains
Strain	Experiment	Plant	Extract	Isolation_media	Collection_date	Isolate_purity	Primer	Sequence	Phylum	Class	Order	Family	Genus	Genome	Sequencing_method	Strain_name_genome	Identifier_OGB	GC_content_[%]	Assembly_Size	Assembly_N50	Assembly_N	Number_of_Genes	Assembly_Scaffolds	Assembly_Longest_Scf	BioProject	BioSample	SRA	Genome	NCBI_locus_tag_prefix
Name of the strain as written on the glycerol tube	Strains were isolated from various independent experiments (see Thoenen et al. 2023, PNAS)	Describes the plant species from which the strains were isolated	Bacteria were isolated from different types of extracts ('RoRh'=dirty roots, 'root'=washed roots, 'rhizo'=rhizosphere, 'soil=soil from pots; see Thoenen et al. 2023, PNAS)	Bacteria were isolated using different media (see Thoenen et al. 2023, PNAS)	The collection date refers to when they were isolated (see Thoenen et al. 2023, PNAS)	Isolate purity was confirmed for most strains by repeated platings ('clean'). Some strains require second validation	The 16S rRNA gene was amplified with the primers 27f and 1492r and sequenced using SANGER with the indicated primer	SANGER sequence of the 16S rRNA gene as amplified with 27f and 1492r and sequenced with the indicated primer	Taxonomy information from ARB-SIILVA based on the SANGER sequence	Taxonomy information from ARB-SIILVA based on the SANGER sequence	Taxonomy information from ARB-SIILVA based on the SANGER sequence	Taxonomy information from ARB-SIILVA based on the SANGER sequence	Taxonomy information from ARB-SIILVA based on the SANGER sequence	We generated the genomes in four sets (see Thoenen et al. 2023, PNAS)	The different sets of genomes were prepared with different sequencing methods (see Thoenen et al. 2023, PNAS)	Some genome names differ from the strain_Ids (column A) for historic reasons	Identifier in the Open Genome Browser (internal information)	Stats of the genome assemblies	Stats of the genome assemblies	Stats of the genome assemblies	Stats of the genome assemblies	Stats of the genome assemblies	Stats of the genome assemblies	Stats of the genome assemblies	Accession-Nr at NCBI	Accession-Nr at NCBI	Accession-Nr of the deposited raw sequencing data at NCBI (reads)	Accession-Nr- of the deposited genome at NCBI (annotated genome)
KHB019	Hartman et al. (2017), Microbiome Journal	clover	root	Four	NA	clean	NA	NA	Actinobacteriota	Actinobacteria	Micrococcales	Microbacteriaceae	Microbacterium	Set2	Illumina	KHB019	KHB019-1-1.1	67.8	3070889	973902	100	3014	14	1334712	PRJNA1083430	SAMN40247282	SRR28484032	JBBDHF000000000	KHB019
LTA6	Isolation_4	wheat	root	TSB_MBOA	2019-12	clean	1492r	YACCGGCTTCAGGTGTTACCGACTTTCATGACTTGACGGGCGGTGTGTACAAGACCCGGGAACGTATTCACCGCAGCGTTGCTGATCTGCGATTACTAGCGACTCCSACTTCATGAGGTCGAGTTGCAGACCTCAATCCGAACTGGGACCGGCTTTTTGGGATTCGCTCCACCTCGCGGTATTGCAGCCCTTTGTACCGGCCATTGTAGCATGCGTGAAGCCCAAGACATAAGGGGCATGATGATTTGACGTCATCCCCACCTTCCTCCGAGTTGACCCCGGCAGTATCCCATGAGTTCCCACCATTACGTGCTGGCAACATAGAACGAGGGTTGCGCTCGTTGCGGGACTTAACCCAACATCTCACGACACGAGCTGACGACWACCATGCACCACCTG…	Actinobacteriota	Actinobacteria	Micrococcales	Microbacteriaceae	Microbacterium	Set4	PacBio	LTA6	LTA6-1.2	67.5	3936213	3936213	0	3750	1	3936213	PRJNA1083430	SAMN40247281	SRR28484033	CP147855	LTA6
LMS4	Isolation_4	medicago	root	TSB_MBOA	2019-12	clean	1492r	AGTTAGGCCACCGGCTTCAGGTGTTACCGACTTTCATGACTTGACGGGCGGTGTGTACAAGACCCGGGAACGTATTCACCGCAGCGTTGCTGATCTGCGATTACTAGCGACTCCGACTTCATGAGGTCGAGTTGCAGACCTCAATCCGAACTGGGACCGGCTTTTTGGGATTCGCTCCACCTCGCGGTATTGCAGCCCTTTGTACCGGCCATTGTAGCATGCGTGAAGCCCAAGACATAAGGGGCATGATGATTTGACGTCATCCCCACCTTCCTCCGAGTTGACCCCGGCAGTATCCCATGAGTTCCCACCATTACGTGCTGGCAACATAGAACGAGGGTTGCGCTCGTTGCGGGACTTAACCCAACATCTCACGACACGAGCTGACGACAACCATGC…	Actinobacteriota	Actinobacteria	Micrococcales	Microbacteriaceae	Microbacterium	Set4	PacBio	LMS4	LMS4-1.2	67.4	4039870	3998125	0	3857	2	3998125	PRJNA1083430	SAMN40247280	SRR28484034	CP147994-CP147995	LMS4
LBN7	Isolation_4	brassica	root	TSB_MBOA	2019-12	clean	1492r	CACCGKCTTCAGGTGTTACCGACTTTCATGACTTGACGGGCGGTGTGTACAAGACCCGGGAACGTATTCACCGCAGCGTTGCTGATCTGCGATTACTAGCGACTCCGACTTCATGAGGTCGAGTTGCAGACCTCAATCCGAACTGGGACCGGCTTTTTGGGATTCGCTCCACCTCGCGGTATTGCAGCCCTTTGTACCGGCCATTGTAGCATGCGTGAAGCCCAAGACATAAGGGGCATGATGATTTGACGTCATCCCCACCTTCCTCCGAGTTGACCCCGGCAGTATCCCATGAGTTCCCACCATTACGTGCTGGCAACATAGAACGAGGGTTGCGCTCGTTGCGGGACTTAACCCAACATCTCACGACACGAGCTGACGACAACCATGCACCACCTG…	Actinobacteriota	Actinobacteria	Micrococcales	Microbacteriaceae	Microbacterium	Set4	PacBio	LBN7	LBN7-1.2	69.2	4125890	4125890	0	4011	1	4125890	PRJNA1083430	SAMN40247279	SRR28484035	CP147856	LBN7

## Sheet: AtSphere_strains_used
Strain	Strain_name_genome	Phylum	Class	Order	Family	Genus	Strain_collection	Published
Leaf130	Leaf130	Proteobacteria	Gammaproteobacteria	Pseudomonadales	Moraxellaceae	Acinetobacter	AtSphere	Bai et al. (2015), Nature
Leaf131	Leaf131	Proteobacteria	Gammaproteobacteria	Xanthomonadales	Xanthomonadaceae	Xanthomonas	AtSphere	Bai et al. (2015), Nature
Leaf137	Leaf137	Actinobacteria	Actinobacteria	Actinomycetales	Micrococcaceae	Arthrobacter	AtSphere	Bai et al. (2015), Nature
Leaf145	Leaf145	Actinobacteria	Actinobacteria	Actinomycetales	Micrococcaceae	Arthrobacter	AtSphere	Bai et al. (2015), Nature
Leaf151	Leaf151	Actinobacteria	Actinobacteria	Actinomycetales	Microbacteriaceae	Microbacterium	AtSphere	Bai et al. (2015), Nature
Leaf159	Leaf159	Actinobacteria	Actinobacteria	Actinomycetales	Microbacteriaceae	Microbacterium	AtSphere	Bai et al. (2015), Nature
Leaf161	Leaf161	Actinobacteria	Actinobacteria	Actinomycetales	Microbacteriaceae	Microbacterium	AtSphere	Bai et al. (2015), Nature
Leaf171	Leaf171	Actinobacteria	Actinobacteria	Actinomycetales	Microbacteriaceae	Microbacterium	AtSphere	Bai et al. (2015), Nature
Leaf179	Leaf179	Actinobacteria	Actinobacteria	Actinomycetales	Microbacteriaceae	Microbacterium	AtSphere	Bai et al. (2015), Nature
Leaf203	Leaf203	Actinobacteria	Actinobacteria	Actinomycetales	Microbacteriaceae	Microbacterium	AtSphere	Bai et al. (2015), Nature
Leaf26	Leaf26	Proteobacteria	Alphaproteobacteria	Sphingomonadales	Sphingomonadaceae	Sphingobium	AtSphere	Bai et al. (2015), Nature
Leaf288	Leaf288	Actinobacteria	Actinobacteria	Actinomycetales	Microbacteriaceae	Microbacterium	AtSphere	Bai et al. (2015), Nature
Leaf314	Leaf314	Actinobacteria	Actinobacteria	Actinomycetales	Microbacteriaceae	Microbacterium	AtSphere	Bai et al. (2015), Nature
Leaf320	Leaf320	Actinobacteria	Actinobacteria	Actinomycetales	Microbacteriaceae	Microbacterium	AtSphere	Bai et al. (2015), Nature
Leaf436	Leaf436	Actinobacteria	Actinobacteria	Actinomycetales	Microbacteriaceae	Microbacterium	AtSphere	Bai et al. (2015), Nature
Leaf49	Leaf49	Firmicutes	Bacilli	Bacillales	Bacillaceae	Bacillus	AtSphere	Bai et al. (2015), Nature
Leaf51	Leaf51	Proteobacteria	Gammaproteobacteria	Enterobacteriales	Enterobacteriaceae	Rahnella	AtSphere	Bai et al. (2015), Nature
Leaf53	Leaf53	Proteobacteria	Gammaproteobacteria	Enterobacteriales	Enterobacteriaceae	Erwinia	AtSphere	Bai et al. (2015), Nature
Leaf58	Leaf58	Proteobacteria	Gammaproteobacteria	Pseudomonadales	Pseudomonadaceae	Pseudomonas	AtSphere	Bai et al. (2015), Nature
Leaf69	Leaf69	Actinobacteria	Actinobacteria	Actinomycetales	Micrococcaceae	Arthrobacter	AtSphere	Bai et al. (2015), Nature
Leaf70	Leaf70	Proteobacteria	Gammaproteobacteria	Xanthomonadales	Xanthomonadaceae	Xanthomonas	AtSphere	Bai et al. (2015), Nature
Leaf75	Leaf75	Firmicutes	Bacilli	Bacillales	Bacillaceae	Bacillus	AtSphere	Bai et al. (2015), Nature
Root102	Root102	Proteobacteria	Alphaproteobacteria	Rhizobiales	Phyllobacteriaceae	Mesorhizobium	AtSphere	Bai et al. (2015), Nature
Root11	Root11	Firmicutes	Bacilli	Bacillales	Bacillaceae	Bacillus	AtSphere	Bai et al. (2015), Nature
Root1240	Root1240	Proteobacteria	Alphaproteobacteria	Rhizobiales	Rhizobiaceae	Agrobacterium	AtSphere	Bai et al. (2015), Nature
Root1280	Root1280	Proteobacteria	Gammaproteobacteria	Pseudomonadales	Moraxellaceae	Acinetobacter	AtSphere	Bai et al. (2015), Nature
Root1294	Root1294	Proteobacteria	Alphaproteobacteria	Sphingomonadales	Sphingomonadaceae	Sphingomonas	AtSphere	Bai et al. (2015), Nature
Root131	Root131	Firmicutes	Bacilli	Bacillales	Bacillaceae	Bacillus	AtSphere	Bai et al. (2015), Nature
Root133	Root133	Proteobacteria	Betaproteobacteria	Burkholderiales	Oxalobacteraceae	Massilia	AtSphere	Bai et al. (2015), Nature
Root1433D1	Root1433D1	Actinobacteria	Actinobacteria	Actinomycetales	Microbacteriaceae	Microbacterium	AtSphere	Bai et al. (2015), Nature
Root147	Root147	Firmicutes	Bacilli	Bacillales	Bacillaceae	NA	AtSphere	Bai et al. (2015), Nature
Root149	Root149	Proteobacteria	Alphaproteobacteria	Rhizobiales	Rhizobiaceae	Rhizobium	AtSphere	Bai et al. (2015), Nature
Root157	Root157	Proteobacteria	Alphaproteobacteria	Rhizobiales	Phyllobacteriaceae	Mesorhizobium	AtSphere	Bai et al. (2015), Nature
Root166	Root166	Actinobacteria	Actinobacteria	Actinomycetales	Microbacteriaceae	Microbacterium	AtSphere	Bai et al. (2015), Nature
Root231	Root231	Proteobacteria	Alphaproteobacteria	Rhizobiales	Rhizobiaceae	Sinorhizobium	AtSphere	Bai et al. (2015), Nature
Root280D1	Root280D1	Actinobacteria	Actinobacteria	Actinomycetales	Microbacteriaceae	Microbacterium	AtSphere	Bai et al. (2015), Nature
Root318D1	Root318D1	Proteobacteria	Betaproteobacteria	Burkholderiales	Comamonadaceae	Variovorax	AtSphere	Bai et al. (2015), Nature
Root322	Root322	Actinobacteria	Actinobacteria	Actinomycetales	Microbacteriaceae	Microbacterium	AtSphere	Bai et al. (2015), Nature
Root401	Root401	Proteobacteria	Gammaproteobacteria	Pseudomonadales	Pseudomonadaceae	Pseudomonas	AtSphere	Bai et al. (2015), Nature
Root423	Root423	Proteobacteria	Alphaproteobacteria	Rhizobiales	Rhizobiaceae	Sinorhizobium	AtSphere	Bai et al. (2015), Nature
Root434	Root434	Proteobacteria	Betaproteobacteria	Burkholderiales	Comamonadaceae	Variovorax	AtSphere	Bai et al. (2015), Nature
Root491	Root491	Proteobacteria	Alphaproteobacteria	Rhizobiales	Rhizobiaceae	Agrobacterium	AtSphere	Bai et al. (2015), Nature
Root53	Root53	Actinobacteria	Actinobacteria	Actinomycetales	Microbacteriaceae	Microbacterium	AtSphere	Bai et al. (2015), Nature
Root559	Root559	Proteobacteria	Gammaproteobacteria	Xanthomonadales	Xanthomonadaceae	Lysobacter	AtSphere	Bai et al. (2015), Nature
Root562	Root562	Proteobacteria	Gammaproteobacteria	Pseudomonadales	Pseudomonadaceae	Pseudomonas	AtSphere	Bai et al. (2015), Nature
Root564	Root564	Proteobacteria	Alphaproteobacteria	Rhizobiales	Rhizobiaceae	Agrobacterium	AtSphere	Bai et al. (2015), Nature
Root569	Root569	Proteobacteria	Gammaproteobacteria	Pseudomonadales	Pseudomonadaceae	Pseudomonas	AtSphere	Bai et al. (2015), Nature
Root630	Root630	Proteobacteria	Gammaproteobacteria	Xanthomonadales	Xanthomonadaceae	Pseudoxanthomonas	AtSphere	Bai et al. (2015), Nature
Root651	Root651	Proteobacteria	Alphaproteobacteria	Rhizobiales	Rhizobiaceae	Agrobacterium	AtSphere	Bai et al. (2015), Nature
Root68	Root68	Proteobacteria	Gammaproteobacteria	Pseudomonadales	Pseudomonadaceae	Pseudomonas	AtSphere	Bai et al. (2015), Nature
Root83	Root83	Proteobacteria	Betaproteobacteria	Burkholderiales	Alcaligenaceae	Achromobacter	AtSphere	Bai et al. (2015), Nature
Root9	Root9	Proteobacteria	Gammaproteobacteria	Pseudomonadales	Pseudomonadaceae	Pseudomonas	AtSphere	Bai et al. (2015), Nature
Root920	Root920	Firmicutes	Bacilli	Bacillales	Bacillaceae	Bacillus	AtSphere	Bai et al. (2015), Nature
Root983	Root983	Proteobacteria	Gammaproteobacteria	Xanthomonadales	Xanthomonadaceae	Lysobacter	AtSphere	Bai et al. (2015), Nature
Soil531	Soil531	Firmicutes	Bacilli	Bacillales	Bacillaceae	Bacillus	AtSphere	Bai et al. (2015), Nature
Soil745	Soil745	Firmicutes	Bacilli	Bacillales	Bacillaceae	Bacillus	AtSphere	Bai et al. (2015), Nature
Soil761	Soil761	Actinobacteria	Actinobacteria	Actinomycetales	Micrococcaceae	Arthrobacter	AtSphere	Bai et al. (2015), Nature
