# Supplementary material for: The lactonase BxdA mediates metabolic specialisation of maize root bacteria to benzoxazinoids
Source: Nat Commun. 2024 Aug 2;15:6535. doi: 10.1038/s41467-024-49643-w (PMC11297187; doi:10.1038/s41467-024-49643-w)
Supplement: Supplementary file 5 — Supplementary Data 2 [file 41467_2024_49643_MOESM5_ESM.xlsx]

## Sheet: Statistics
Orthogroup	g+t+	g+t-	g-t+	g-t-	sensitivity	specificity	odds_ratio	pval	qval	pval_empirical	contrasting	supporting	opposing	best	worst
OG0001787	16	0	0	23	100	100	inf	2.65173e-11	8.56508e-09	0.190809	6	6	0	0.03125	0.03125
OG0002149	16	0	0	23	100	100	inf	2.65173e-11	8.56508e-09	0.190809	6	6	0	0.03125	0.03125
OG0002971	16	0	0	23	100	100	inf	2.65173e-11	8.56508e-09	0.190809	6	6	0	0.03125	0.03125
OG0002972	16	0	0	23	100	100	inf	2.65173e-11	8.56508e-09	0.190809	6	6	0	0.03125	0.03125
OG0002973	16	0	0	23	100	100	inf	2.65173e-11	8.56508e-09	0.190809	6	6	0	0.03125	0.03125
OG0000173	16	2	0	21	100	91.3043	inf	4.05714e-09	1.31046e-06	0.187812	6	6	0	0.03125	0.03125
OG0002811	16	2	0	21	100	91.3043	inf	4.05714e-09	1.31046e-06	0.11988	6	6	0	0.03125	0.03125
OG0002551	16	3	0	20	100	86.9565	inf	2.56952e-08	8.29956e-06	0.0579421	6	6	0	0.03125	0.03125
OG0002374	16	4	0	19	100	82.6087	inf	1.54171e-07	4.97974e-05	0.286713	5	5	0	0.0625	0.0625
OG0002086	16	5	0	18	100	78.2609	inf	9.98057e-07	0.000322373	0.0509491	6	6	0	0.03125	0.03125
OG0001681	16	10	0	13	100	56.5217	inf	0.000282131	0.0911284	0.0519481	5	5	0	0.0625	0.0625
OG0002091	16	10	0	13	100	56.5217	inf	0.000282131	0.0911284	0.788212	3	3	0	0.25	0.25
OG0001923	16	11	0	12	100	52.1739	inf	0.000371884	0.120118	0.69031	2	2	0	0.5	0.5
OG0000100	16	12	0	11	100	47.8261	inf	0.0009192	0.296901	0.424575	3	3	0	0.25	0.25
OG0001624	16	12	0	11	100	47.8261	inf	0.0009192	0.296901	0.247752	3	3	0	0.25	0.25
OG0001904	16	12	0	11	100	47.8261	inf	0.0009192	0.296901	0.337662	2	2	0	0.5	0.5
OG0002152	16	12	0	11	100	47.8261	inf	0.0009192	0.296901	0.22977	3	3	0	0.25	0.25
OG0002204	16	12	0	11	100	47.8261	inf	0.0009192	0.296901	0.334665	2	2	0	0.5	0.5
OG0002234	16	12	0	11	100	47.8261	inf	0.0009192	0.296901	0.196803	3	3	0	0.25	0.25
OG0000108	16	13	0	10	100	43.4783	inf	0.00222604	0.719011	0.110889	3	3	0	0.25	0.25
OG0000197	16	13	0	10	100	43.4783	inf	0.00222604	0.719011	0.0799201	4	4	0	0.125	0.125
OG0000359	16	13	0	10	100	43.4783	inf	0.00222604	0.719011	0.408591	4	4	0	0.125	0.125
OG0000609	16	13	0	10	100	43.4783	inf	0.00222604	0.719011	0.320679	2	2	0	0.5	0.5
OG0001626	16	13	0	10	100	43.4783	inf	0.00222604	0.719011	0.0599401	4	4	0	0.125	0.125
OG0001839	16	13	0	10	100	43.4783	inf	0.00222604	0.719011	0.557443	2	2	0	0.5	0.5
OG0002112	16	13	0	10	100	43.4783	inf	0.00222604	0.719011	0.557443	2	2	0	0.5	0.5
OG0002151	16	13	0	10	100	43.4783	inf	0.00222604	0.719011	0.85015	2	2	0	0.5	0.5
OG0002159	16	13	0	10	100	43.4783	inf	0.00222604	0.719011	0.0749251	4	4	0	0.125	0.125
OG0002173	16	13	0	10	100	43.4783	inf	0.00222604	0.719011	0.338661	3	3	0	0.25	0.25
OG0002174	16	13	0	10	100	43.4783	inf	0.00222604	0.719011	0.557443	2	2	0	0.5	0.5
OG0002176	16	13	0	10	100	43.4783	inf	0.00222604	0.719011	0.337662	3	3	0	0.25	0.25
OG0002178	16	13	0	10	100	43.4783	inf	0.00222604	0.719011	0.557443	2	2	0	0.5	0.5
OG0002181	16	13	0	10	100	43.4783	inf	0.00222604	0.719011	0.557443	2	2	0	0.5	0.5
OG0002193	16	13	0	10	100	43.4783	inf	0.00222604	0.719011	0.557443	2	2	0	0.5	0.5
OG0002194	16	13	0	10	100	43.4783	inf	0.00222604	0.719011	0.557443	2	2	0	0.5	0.5
OG0002191	15	6	1	17	93.75	73.913	42.5	4.39389e-05	0.0141923	0.0899101	6	6	1	0.03125	0.21875
OG0000344	15	7	1	16	93.75	69.5652	34.285714285714285	8.31038e-05	0.0268425	0.52048	5	4	1	0.375	0.375
OG0001981	15	7	1	16	93.75	69.5652	34.285714285714285	8.31038e-05	0.0268425	0.52048	5	4	1	0.375	0.375
OG0002028	15	7	1	16	93.75	69.5652	34.285714285714285	8.31038e-05	0.0268425	0.52048	5	4	1	0.375	0.375
OG0002409	15	7	1	16	93.75	69.5652	34.285714285714285	8.31038e-05	0.0268425	0.114885	5	5	1	0.0625	0.375
OG0002342	15	8	1	15	93.75	65.2174	28.125	0.000241643	0.0780508	0.576424	4	3	1	0.625	0.625
OG0002434	15	9	1	14	93.75	60.8696	23.333333333333332	0.000673527	0.217549	0.799201	3	2	1	1	1
OG0001860	15	10	1	13	93.75	56.5217	19.5	0.00181189	0.58524	0.0729271	5	5	1	0.0625	0.375
OG0001961	15	10	1	13	93.75	56.5217	19.5	0.00181189	0.58524	0.165834	3	3	1	0.25	1
OG0002361	15	10	1	13	93.75	56.5217	19.5	0.00181189	0.58524	0.539461	5	4	1	0.375	0.375
OG0002362	15	10	1	13	93.75	56.5217	19.5	0.00181189	0.58524	0.539461	5	4	1	0.375	0.375
OG0002896	14	3	2	20	87.5	86.9565	46.666666666666664	6.22366e-06	0.00201024	0.243756	6	5	1	0.21875	0.21875
OG0002576	14	7	2	16	87.5	69.5652	16.0	0.00081788	0.264175	0.11988	5	5	1	0.0625	0.375
OG0002638	14	7	2	16	87.5	69.5652	16.0	0.00081788	0.264175	0.267732	4	4	1	0.125	0.625
OG0001122	14	8	2	15	87.5	65.2174	13.125	0.0013335	0.43072	0.421578	5	4	1	0.375	0.375
OG0002286	14	8	2	15	87.5	65.2174	13.125	0.0013335	0.43072	0.203796	4	4	1	0.125	0.625
OG0002577	14	8	2	15	87.5	65.2174	13.125	0.0013335	0.43072	0.161838	5	5	1	0.0625	0.375
OG0002830	13	5	3	18	81.25	78.2609	15.6	0.000346115	0.111795	0.478521	3	3	0	0.25	0.25
OG0002831	13	5	3	18	81.25	78.2609	15.6	0.000346115	0.111795	0.478521	3	3	0	0.25	0.25
OG0002344	13	6	3	17	81.25	73.913	12.277777777777779	0.00106455	0.343851	0.133866	5	5	2	0.0625	1
OG0002750	13	6	3	17	81.25	73.913	12.277777777777779	0.00106455	0.343851	0.337662	3	3	0	0.25	0.25
OG0002759	13	6	3	17	81.25	73.913	12.277777777777779	0.00106455	0.343851	0.842158	2	2	1	0.5	1
OG0002456	13	7	3	16	81.25	69.5652	9.904761904761905	0.00305645	0.987233	0.326673	5	4	2	0.375	1
OG0002665	13	7	3	16	81.25	69.5652	9.904761904761905	0.00305645	0.987233	0.901099	3	2	1	1	1
OG0002689	13	7	3	16	81.25	69.5652	9.904761904761905	0.00305645	0.987233	0.591409	2	2	1	0.5	1
OG0002693	13	7	3	16	81.25	69.5652	9.904761904761905	0.00305645	0.987233	0.599401	2	2	1	0.5	1
OG0002704	13	7	3	16	81.25	69.5652	9.904761904761905	0.00305645	0.987233	0.0919081	3	3	2	0.25	1
OG0002705	13	7	3	16	81.25	69.5652	9.904761904761905	0.00305645	0.987233	0.0919081	3	3	2	0.25	1
OG0003306	12	1	4	22	75	95.6522	66.0	5.22258e-06	0.00168689	0.322677	5	4	1	0.375	0.375
OG0003307	12	1	4	22	75	95.6522	66.0	5.22258e-06	0.00168689	0.322677	5	4	1	0.375	0.375
OG0003159	12	2	4	21	75	91.3043	31.5	3.13872e-05	0.0101381	0.203796	5	4	1	0.375	0.375
OG0003161	12	2	4	21	75	91.3043	31.5	3.13872e-05	0.0101381	0.248751	5	4	2	0.375	1
OG0002872	12	3	4	20	75	86.9565	20.0	0.000153455	0.049566	0.318681	5	4	2	0.375	1
OG0003104	12	3	4	20	75	86.9565	20.0	0.000153455	0.049566	0.223776	5	4	1	0.375	0.375
OG0002757	12	4	4	19	75	82.6087	14.25	0.000668998	0.216086	0.32967	5	5	1	0.0625	0.375
OG0002965	12	4	4	19	75	82.6087	14.25	0.000668998	0.216086	0.296703	4	4	0	0.125	0.125
OG0002975	12	4	4	19	75	82.6087	14.25	0.000668998	0.216086	0.32967	5	5	1	0.0625	0.375
OG0002341	12	5	4	18	75	78.2609	10.8	0.00253381	0.81842	0.998002	2	2	2	0.5	0.5
OG0002376	12	5	4	18	75	78.2609	10.8	0.00253381	0.81842	0.85015	4	2	2	1	1
OG0002485	12	5	4	18	75	78.2609	10.8	0.00253381	0.81842	0.0549451	5	5	1	0.0625	0.375
OG0002678	12	5	4	18	75	78.2609	10.8	0.00253381	0.81842	0.026973	4	4	1	0.125	0.625
OG0002915	12	5	4	18	75	78.2609	10.8	0.00253381	0.81842	0.024975	4	4	3	0.125	0.625
OG0003516	11	0	5	23	68.75	100	inf	2.60612e-06	0.000841776	0.183816	5	5	0	0.0625	0.0625
OG0003517	11	0	5	23	68.75	100	inf	2.60612e-06	0.000841776	0.183816	5	5	0	0.0625	0.0625
OG0003518	11	0	5	23	68.75	100	inf	2.60612e-06	0.000841776	0.183816	5	5	0	0.0625	0.0625
OG0003524	11	0	5	23	68.75	100	inf	2.60612e-06	0.000841776	0.048951	5	5	0	0.0625	0.0625
OG0003395	11	1	5	22	68.75	95.6522	48.4	2.61543e-05	0.00844782	0.0689311	5	5	1	0.0625	0.375
OG0003411	11	1	5	22	68.75	95.6522	48.4	2.61543e-05	0.00844782	0.113886	4	4	1	0.125	0.625
OG0003182	11	2	5	21	68.75	91.3043	23.1	0.000141278	0.045633	0.126873	5	5	1	0.0625	0.375
OG0003273	11	2	5	21	68.75	91.3043	23.1	0.000141278	0.045633	0.225774	5	4	2	0.375	1
OG0003274	11	2	5	21	68.75	91.3043	23.1	0.000141278	0.045633	0.225774	5	4	2	0.375	1
OG0003275	11	2	5	21	68.75	91.3043	23.1	0.000141278	0.045633	0.225774	5	4	2	0.375	1
OG0003289	11	2	5	21	68.75	91.3043	23.1	0.000141278	0.045633	0.513487	4	3	1	0.625	0.625
OG0003292	11	2	5	21	68.75	91.3043	23.1	0.000141278	0.045633	0.396603	5	4	2	0.375	1
OG0003293	11	2	5	21	68.75	91.3043	23.1	0.000141278	0.045633	0.396603	5	4	2	0.375	1
OG0003308	11	2	5	21	68.75	91.3043	23.1	0.000141278	0.045633	0.354645	3	3	1	0.25	1
OG0003312	11	2	5	21	68.75	91.3043	23.1	0.000141278	0.045633	0.592408	2	2	1	0.5	1
OG0002982	11	3	5	20	68.75	86.9565	14.666666666666666	0.000598387	0.193279	0.779221	5	3	2	1	1
OG0003179	11	3	5	20	68.75	86.9565	14.666666666666666	0.000598387	0.193279	0.541459	4	3	2	0.625	1
OG0003197	11	3	5	20	68.75	86.9565	14.666666666666666	0.000598387	0.193279	0.021978	4	4	2	0.125	1
OG0002559	11	4	5	19	68.75	82.6087	10.45	0.00221201	0.714478	0.264735	6	5	2	0.21875	0.6875
OG0002801	11	4	5	19	68.75	82.6087	10.45	0.00221201	0.714478	0.040959	6	6	1	0.03125	0.21875
OG0002810	11	4	5	19	68.75	82.6087	10.45	0.00221201	0.714478	0.048951	4	4	0	0.125	0.125
OG0003002	11	4	5	19	68.75	82.6087	10.45	0.00221201	0.714478	0.509491	4	3	2	0.625	1
OG0003032	11	4	5	19	68.75	82.6087	10.45	0.00221201	0.714478	0.393606	4	3	2	0.625	1
OG0003089	11	4	5	19	68.75	82.6087	10.45	0.00221201	0.714478	0.328671	6	5	2	0.21875	0.6875
OG0003417	10	0	6	23	62.5	100	inf	1.25962e-05	0.00406858	0.328671	3	3	0	0.25	0.25
OG0003656	10	0	6	23	62.5	100	inf	1.25962e-05	0.00406858	0.207792	3	3	0	0.25	0.25
OG0003657	10	0	6	23	62.5	100	inf	1.25962e-05	0.00406858	0.207792	3	3	0	0.25	0.25
OG0003673	10	0	6	23	62.5	100	inf	1.25962e-05	0.00406858	0.207792	3	3	0	0.25	0.25
OG0003687	10	0	6	23	62.5	100	inf	1.25962e-05	0.00406858	0.485514	3	3	0	0.25	0.25
OG0003689	10	0	6	23	62.5	100	inf	1.25962e-05	0.00406858	0.485514	3	3	0	0.25	0.25
OG0003515	10	1	6	22	62.5	95.6522	36.666666666666664	0.000112497	0.0363367	0.528472	4	3	1	0.625	0.625
OG0003521	10	1	6	22	62.5	95.6522	36.666666666666664	0.000112497	0.0363367	0.346653	4	3	1	0.625	0.625
OG0003541	10	1	6	22	62.5	95.6522	36.666666666666664	0.000112497	0.0363367	0.385614	4	3	1	0.625	0.625
OG0003184	10	2	6	21	62.5	91.3043	17.5	0.000889943	0.287452	0.689311	3	2	1	1	1
OG0003390	10	2	6	21	62.5	91.3043	17.5	0.000889943	0.287452	0.725275	4	3	1	0.625	0.625
OG0003394	10	2	6	21	62.5	91.3043	17.5	0.000889943	0.287452	0.0889111	5	5	1	0.0625	0.375
OG0003398	10	2	6	21	62.5	91.3043	17.5	0.000889943	0.287452	0.689311	3	2	1	1	1
OG0003399	10	2	6	21	62.5	91.3043	17.5	0.000889943	0.287452	0.689311	3	2	1	1	1
OG0003415	10	2	6	21	62.5	91.3043	17.5	0.000889943	0.287452	0.281718	4	4	0	0.125	0.125
OG0003418	10	2	6	21	62.5	91.3043	17.5	0.000889943	0.287452	0.934066	3	2	1	1	1
OG0003117	10	3	6	20	62.5	86.9565	11.11111111111111	0.00202818	0.655103	0.689311	5	3	2	1	1
OG0003211	10	3	6	20	62.5	86.9565	11.11111111111111	0.00202818	0.655103	0.689311	5	3	2	1	1
OG0003303	10	3	6	20	62.5	86.9565	11.11111111111111	0.00202818	0.655103	0.328671	5	4	2	0.375	1
OG0003697	9	0	7	23	56.25	100	inf	5.39839e-05	0.0174368	0.334665	3	3	0	0.25	0.25
OG0003698	9	0	7	23	56.25	100	inf	5.39839e-05	0.0174368	0.334665	3	3	0	0.25	0.25
OG0003699	9	0	7	23	56.25	100	inf	5.39839e-05	0.0174368	0.334665	3	3	0	0.25	0.25
OG0003709	9	0	7	23	56.25	100	inf	5.39839e-05	0.0174368	0.0599401	5	5	0	0.0625	0.0625
OG0003840	9	0	7	23	56.25	100	inf	5.39839e-05	0.0174368	0.0679321	5	5	0	0.0625	0.0625
OG0003841	9	0	7	23	56.25	100	inf	5.39839e-05	0.0174368	0.23976	4	4	0	0.125	0.125
OG0003671	9	1	7	22	56.25	95.6522	28.285714285714285	0.000426473	0.137751	0.296703	5	4	1	0.375	0.375
OG0003672	9	1	7	22	56.25	95.6522	28.285714285714285	0.000426473	0.137751	0.296703	5	4	1	0.375	0.375
OG0003326	9	2	7	21	56.25	91.3043	13.5	0.00264606	0.854678	0.102897	6	5	2	0.21875	0.6875
OG0003504	9	2	7	21	56.25	91.3043	13.5	0.00264606	0.854678	0.001998	5	5	2	0.0625	1
OG0003510	9	2	7	21	56.25	91.3043	13.5	0.00264606	0.854678	0.662338	3	2	1	1	1
OG0003538	9	2	7	21	56.25	91.3043	13.5	0.00264606	0.854678	0.164835	5	4	2	0.375	1
OG0003791	8	0	8	23	50	100	inf	0.000209188	0.0675676	0.161838	4	4	0	0.125	0.125
OG0003998	8	0	8	23	50	100	inf	0.000209188	0.0675676	0.127872	4	4	0	0.125	0.125
OG0004013	8	0	8	23	50	100	inf	0.000209188	0.0675676	0.460539	3	3	0	0.25	0.25
OG0003488	8	1	8	22	50	95.6522	22.0	0.00145082	0.468614	0.273726	4	3	1	0.625	0.625
OG0003711	8	1	8	22	50	95.6522	22.0	0.00145082	0.468614	0.492507	4	3	1	0.625	0.625
OG0003859	8	1	8	22	50	95.6522	22.0	0.00145082	0.468614	0.48951	4	3	1	0.625	0.625
OG0003950	8	1	8	22	50	95.6522	22.0	0.00145082	0.468614	0.194805	4	4	0	0.125	0.125
OG0003305	7	0	9	23	43.75	100	inf	0.000743778	0.24024	0.28971	3	3	0	0.25	0.25
OG0003486	7	0	9	23	43.75	100	inf	0.000743778	0.24024	0.390609	3	3	0	0.25	0.25
OG0003630	7	0	9	23	43.75	100	inf	0.000743778	0.24024	0.390609	3	3	0	0.25	0.25
OG0003836	7	0	9	23	43.75	100	inf	0.000743778	0.24024	0.238761	3	3	0	0.25	0.25
OG0004020	7	0	9	23	43.75	100	inf	0.000743778	0.24024	0.315684	3	3	0	0.25	0.25
OG0004023	7	0	9	23	43.75	100	inf	0.000743778	0.24024	0.311688	3	3	0	0.25	0.25
OG0004149	7	0	9	23	43.75	100	inf	0.000743778	0.24024	0.390609	3	3	0	0.25	0.25
OG0004188	7	0	9	23	43.75	100	inf	0.000743778	0.24024	0.298701	3	3	0	0.25	0.25
OG0004189	7	0	9	23	43.75	100	inf	0.000743778	0.24024	0.315684	3	3	0	0.25	0.25
OG0004196	7	0	9	23	43.75	100	inf	0.000743778	0.24024	0.298701	3	3	0	0.25	0.25
OG0004197	7	0	9	23	43.75	100	inf	0.000743778	0.24024	0.298701	3	3	0	0.25	0.25
OG0004202	7	0	9	23	43.75	100	inf	0.000743778	0.24024	0.311688	3	3	0	0.25	0.25
OG0004208	7	0	9	23	43.75	100	inf	0.000743778	0.24024	0.298701	3	3	0	0.25	0.25
OG0004211	7	0	9	23	43.75	100	inf	0.000743778	0.24024	0.311688	3	3	0	0.25	0.25
OG0004212	7	0	9	23	43.75	100	inf	0.000743778	0.24024	0.311688	3	3	0	0.25	0.25
OG0004215	7	0	9	23	43.75	100	inf	0.000743778	0.24024	0.298701	3	3	0	0.25	0.25
OG0004216	7	0	9	23	43.75	100	inf	0.000743778	0.24024	0.298701	3	3	0	0.25	0.25
OG0004243	7	0	9	23	43.75	100	inf	0.000743778	0.24024	0.681319	2	2	0	0.5	0.5
OG0004389	7	0	9	23	43.75	100	inf	0.000743778	0.24024	0.390609	3	3	0	0.25	0.25
OG0003564	6	0	10	23	37.5	100	inf	0.00245447	0.792793	0.180819	3	3	0	0.25	0.25
OG0004446	6	0	10	23	37.5	100	inf	0.00245447	0.792793	0.554446	2	2	0	0.5	0.5
OG0004450	6	0	10	23	37.5	100	inf	0.00245447	0.792793	0.532468	2	2	0	0.5	0.5
OG0004451	6	0	10	23	37.5	100	inf	0.00245447	0.792793	0.554446	2	2	0	0.5	0.5
OG0004454	6	0	10	23	37.5	100	inf	0.00245447	0.792793	0.20979	3	3	0	0.25	0.25
OG0004455	6	0	10	23	37.5	100	inf	0.00245447	0.792793	0.554446	2	2	0	0.5	0.5
OG0004458	6	0	10	23	37.5	100	inf	0.00245447	0.792793	0.554446	2	2	0	0.5	0.5
OG0004460	6	0	10	23	37.5	100	inf	0.00245447	0.792793	0.532468	2	2	0	0.5	0.5
OG0004461	6	0	10	23	37.5	100	inf	0.00245447	0.792793	0.532468	2	2	0	0.5	0.5
OG0004463	6	0	10	23	37.5	100	inf	0.00245447	0.792793	0.188811	3	3	0	0.25	0.25
OG0004464	6	0	10	23	37.5	100	inf	0.00245447	0.792793	0.532468	2	2	0	0.5	0.5
OG0004465	6	0	10	23	37.5	100	inf	0.00245447	0.792793	0.532468	2	2	0	0.5	0.5
OG0004466	6	0	10	23	37.5	100	inf	0.00245447	0.792793	0.554446	2	2	0	0.5	0.5
OG0004467	6	0	10	23	37.5	100	inf	0.00245447	0.792793	0.532468	2	2	0	0.5	0.5
OG0004468	6	0	10	23	37.5	100	inf	0.00245447	0.792793	0.191808	3	3	0	0.25	0.25
OG0004471	6	0	10	23	37.5	100	inf	0.00245447	0.792793	0.554446	2	2	0	0.5	0.5
OG0004472	6	0	10	23	37.5	100	inf	0.00245447	0.792793	0.532468	2	2	0	0.5	0.5
OG0004473	6	0	10	23	37.5	100	inf	0.00245447	0.792793	0.532468	2	2	0	0.5	0.5
OG0004474	6	0	10	23	37.5	100	inf	0.00245447	0.792793	0.532468	2	2	0	0.5	0.5
OG0004476	6	0	10	23	37.5	100	inf	0.00245447	0.792793	0.532468	2	2	0	0.5	0.5
OG0004477	6	0	10	23	37.5	100	inf	0.00245447	0.792793	0.532468	2	2	0	0.5	0.5
OG0004479	6	0	10	23	37.5	100	inf	0.00245447	0.792793	0.554446	2	2	0	0.5	0.5
OG0004483	6	0	10	23	37.5	100	inf	0.00245447	0.792793	0.554446	2	2	0	0.5	0.5
OG0004484	6	0	10	23	37.5	100	inf	0.00245447	0.792793	0.554446	2	2	0	0.5	0.5
OG0004487	6	0	10	23	37.5	100	inf	0.00245447	0.792793	0.218781	3	3	0	0.25	0.25
OG0004489	6	0	10	23	37.5	100	inf	0.00245447	0.792793	0.292707	2	2	0	0.5	0.5
OG0004490	6	0	10	23	37.5	100	inf	0.00245447	0.792793	0.0659341	3	3	0	0.25	0.25
OG0004509	6	0	10	23	37.5	100	inf	0.00245447	0.792793	0.141858	3	3	0	0.25	0.25
OG0004512	6	0	10	23	37.5	100	inf	0.00245447	0.792793	0.148851	3	3	0	0.25	0.25
OG0004513	6	0	10	23	37.5	100	inf	0.00245447	0.792793	0.148851	3	3	0	0.25	0.25
OG0004515	6	0	10	23	37.5	100	inf	0.00245447	0.792793	0.168831	3	3	0	0.25	0.25
OG0004523	6	0	10	23	37.5	100	inf	0.00245447	0.792793	0.292707	2	2	0	0.5	0.5
OG0004524	6	0	10	23	37.5	100	inf	0.00245447	0.792793	0.292707	2	2	0	0.5	0.5
OG0004694	6	0	10	23	37.5	100	inf	0.00245447	0.792793	0.244755	3	3	0	0.25	0.25
OG0004706	6	0	10	23	37.5	100	inf	0.00245447	0.792793	0.124875	3	3	0	0.25	0.25
OG0004707	6	0	10	23	37.5	100	inf	0.00245447	0.792793	0.124875	3	3	0	0.25	0.25
OG0004708	6	0	10	23	37.5	100	inf	0.00245447	0.792793	0.124875	3	3	0	0.25	0.25
OG0002278	6	21	10	2	37.5	8.69565	0.05714285714285714	0.000889943	0.287452	0.626374	4	1	3	0.625	0.625
OG0002349	5	19	11	4	31.25	17.3913	0.09569377990430622	0.00221201	0.714478	0.361638	4	2	3	0.625	1
OG0002394	5	20	11	3	31.25	13.0435	0.06818181818181818	0.000598387	0.193279	0.915085	4	1	3	0.625	0.625
OG0002600	3	19	13	4	18.75	17.3913	0.048582995951417005	0.000180295	0.0582353	0.047952	5	0	5	0.0625	0.0625
OG0002602	3	19	13	4	18.75	17.3913	0.048582995951417005	0.000180295	0.0582353	0.110889	4	2	4	0.125	1
OG0002595	2	19	14	4	12.5	17.3913	0.03007518796992481	1.80381e-05	0.00582629	0.230769	4	0	4	0.125	0.125
OG0003135	1	13	15	10	6.25	43.4783	0.05128205128205128	0.00181189	0.58524	0.270729	5	1	4	0.375	0.375
OG0003219	1	13	15	10	6.25	43.4783	0.05128205128205128	0.00181189	0.58524	0.791209	3	1	3	0.25	1
OG0003225	1	13	15	10	6.25	43.4783	0.05128205128205128	0.00181189	0.58524	0.792208	4	1	3	0.625	0.625
OG0003226	1	13	15	10	6.25	43.4783	0.05128205128205128	0.00181189	0.58524	0.792208	4	1	3	0.625	0.625
OG0003227	1	13	15	10	6.25	43.4783	0.05128205128205128	0.00181189	0.58524	0.792208	4	1	3	0.625	0.625
OG0003232	1	13	15	10	6.25	43.4783	0.05128205128205128	0.00181189	0.58524	0.792208	4	1	3	0.625	0.625
OG0003233	1	13	15	10	6.25	43.4783	0.05128205128205128	0.00181189	0.58524	0.792208	4	1	3	0.625	0.625
OG0003243	1	13	15	10	6.25	43.4783	0.05128205128205128	0.00181189	0.58524	0.245754	6	1	5	0.21875	0.21875
OG0003120	1	14	15	9	6.25	39.1304	0.04285714285714286	0.000673527	0.217549	0.320679	4	0	4	0.125	0.125
OG0003124	1	14	15	9	6.25	39.1304	0.04285714285714286	0.000673527	0.217549	0.320679	4	0	4	0.125	0.125
OG0003125	1	14	15	9	6.25	39.1304	0.04285714285714286	0.000673527	0.217549	0.320679	4	0	4	0.125	0.125
OG0003331	0	10	16	13	0	56.5217	0.0	0.00222604	0.719011	0.593407	3	0	3	0.25	0.25
OG0003721	0	10	16	13	0	56.5217	0.0	0.00222604	0.719011	0.124875	3	0	3	0.25	0.25
OG0003728	0	10	16	13	0	56.5217	0.0	0.00222604	0.719011	0.223776	3	0	3	0.25	0.25
OG0003730	0	10	16	13	0	56.5217	0.0	0.00222604	0.719011	0.621379	2	0	2	0.5	0.5
OG0003740	0	10	16	13	0	56.5217	0.0	0.00222604	0.719011	0.564436	2	0	2	0.5	0.5
OG0003744	0	10	16	13	0	56.5217	0.0	0.00222604	0.719011	0.76024	3	0	3	0.25	0.25
OG0003439	0	12	16	11	0	47.8261	0.0	0.000371884	0.120118	0.377622	3	0	3	0.25	0.25
OG0002477	0	23	16	0	0	0	0.0	2.65173e-11	8.56508e-09	0.176823	6	0	6	0.03125	0.03125

## Sheet: Gene-IDs of orthogroups
Isolate	Strain_correct	orthogroup	genes	genes_NCBI	ampo_orthogroup
LBN7	LBN7	OG0001787	LBN7-1.2_001109	LBN7_001109	TRUE
LBN7	LBN7	OG0001787	LBN7-1.2_001127	LBN7_001127	TRUE
LM3X	LMX3	OG0001787	LM3X-1.2_001920	MRBLM3X_001920	TRUE
LM3X	LMX3	OG0001787	LM3X-1.2_001929	MRBLM3X_001929	TRUE
LMB2	LMB2	OG0001787	LMB2-1.2_002079	MRBLMB2_002079	TRUE
LMB2	LMB2	OG0001787	LMB2-1.2_002088	MRBLMB2_002088	TRUE
LMS4	LMS4	OG0001787	LMS4-1.2_002647	LMS4_002647	TRUE
LMS4	LMS4	OG0001787	LMS4-1.2_002668	LMS4_002668	TRUE
LMX7	LMX7	OG0001787	LMX7-1.2_002664	MRBLMX7_002664	TRUE
LMX7	LMX7	OG0001787	LMX7-1.2_002673	MRBLMX7_002673	TRUE
LTA6	LTA6	OG0001787	LTA6-1.2_001926	LTA6_001926	TRUE
LTA6	LTA6	OG0001787	LTA6-1.2_001947	LTA6_001947	TRUE
LWH10	LWH10	OG0001787	LWH10-1.2_002696	MRBLWH10_002696	TRUE
LWH10	LWH10	OG0001787	LWH10-1.2_002714	MRBLWH10_002714	TRUE
LWH11	LWH11	OG0001787	LWH11-1.2_000152	MRBLWH11_000152	TRUE
LWH11	LWH11	OG0001787	LWH11-1.2_000171	MRBLWH11_000171	TRUE
LWH12	LWH12	OG0001787	LWH12-1.2_002142	MRBLWH12_002142	TRUE
LWH12	LWH12	OG0001787	LWH12-1.2_002163	MRBLWH12_002163	TRUE
LWH13	LWH13	OG0001787	LWH13-1.2_002528	MRBLWH13_002528	TRUE
LWH13	LWH13	OG0001787	LWH13-1.2_002537	MRBLWH13_002537	TRUE
LWH3	LWH3	OG0001787	LWH3-1.2_000242	MRBLWH3_000242	TRUE
LWH3	LWH3	OG0001787	LWH3-1.2_000244	MRBLWH3_000244	TRUE
LWH3	LWH3	OG0001787	LWH3-1.2_000265	MRBLWH3_000265	TRUE
LWH7	LWH7	OG0001787	LWH7-1.2_003375	MRBLWH7_003375	TRUE
LWH7	LWH7	OG0001787	LWH7-1.2_003404	MRBLWH7_003404	TRUE
LWH7	LWH7	OG0001787	LWH7-1.2_003448	MRBLWH7_003448	TRUE
LWH7	LWH7	OG0001787	LWH7-1.2_003450	MRBLWH7_003450	TRUE
LWO12	LWO12	OG0001787	LWO12-1.2_002443	MRBLWO12_002443	TRUE
LWO12	LWO12	OG0001787	LWO12-1.2_002460	MRBLWO12_002460	TRUE
LWO13	LWO13	OG0001787	LWO13-1.2_001684	MRBLWO13_001684	TRUE
LWO13	LWO13	OG0001787	LWO13-1.2_001705	MRBLWO13_001705	TRUE
LWO14	LWO14	OG0001787	LWO14-1.2_002446	MRBLWO14_002446	TRUE
LWO14	LWO14	OG0001787	LWO14-1.2_002455	MRBLWO14_002455	TRUE
LWS13	LWS13	OG0001787	LWS13-1.2_001875	MRBLWS13_001875	TRUE
LWS13	LWS13	OG0001787	LWS13-1.2_001908	MRBLWS13_001908	TRUE
LWS13	LWS13	OG0001787	LWS13-1.2_001910	MRBLWS13_001910	TRUE
LBN7	LBN7	OG0002149	LBN7-1.2_001108	LBN7_001108	TRUE
LBN7	LBN7	OG0002149	LBN7-1.2_001124	LBN7_001124	TRUE
LM3X	LMX3	OG0002149	LM3X-1.2_001930	MRBLM3X_001930	TRUE
LMB2	LMB2	OG0002149	LMB2-1.2_002089	MRBLMB2_002089	TRUE
LMS4	LMS4	OG0002149	LMS4-1.2_002651	LMS4_002651	TRUE
LMS4	LMS4	OG0002149	LMS4-1.2_002669	LMS4_002669	TRUE
LMX7	LMX7	OG0002149	LMX7-1.2_002674	MRBLMX7_002674	TRUE
LTA6	LTA6	OG0002149	LTA6-1.2_001930	LTA6_001930	TRUE
LTA6	LTA6	OG0002149	LTA6-1.2_001948	LTA6_001948	TRUE
LWH10	LWH10	OG0002149	LWH10-1.2_002695	MRBLWH10_002695	TRUE
LWH10	LWH10	OG0002149	LWH10-1.2_002711	MRBLWH10_002711	TRUE
LWH11	LWH11	OG0002149	LWH11-1.2_000151	MRBLWH11_000151	TRUE
LWH11	LWH11	OG0002149	LWH11-1.2_000168	MRBLWH11_000168	TRUE
LWH12	LWH12	OG0002149	LWH12-1.2_002141	MRBLWH12_002141	TRUE
LWH12	LWH12	OG0002149	LWH12-1.2_002159	MRBLWH12_002159	TRUE
LWH13	LWH13	OG0002149	LWH13-1.2_002527	MRBLWH13_002527	TRUE
LWH3	LWH3	OG0002149	LWH3-1.2_000228	MRBLWH3_000228	TRUE
LWH3	LWH3	OG0002149	LWH3-1.2_000247	MRBLWH3_000247	TRUE
LWH3	LWH3	OG0002149	LWH3-1.2_000273	MRBLWH3_000273	TRUE
LWH7	LWH7	OG0002149	LWH7-1.2_003400	MRBLWH7_003400	TRUE
LWH7	LWH7	OG0002149	LWH7-1.2_003446	MRBLWH7_003446	TRUE
LWH7	LWH7	OG0002149	LWH7-1.2_003464	MRBLWH7_003464	TRUE
LWO12	LWO12	OG0002149	LWO12-1.2_002442	MRBLWO12_002442	TRUE
LWO12	LWO12	OG0002149	LWO12-1.2_002457	MRBLWO12_002457	TRUE
LWO13	LWO13	OG0002149	LWO13-1.2_001688	MRBLWO13_001688	TRUE
LWO13	LWO13	OG0002149	LWO13-1.2_001706	MRBLWO13_001706	TRUE
LWO14	LWO14	OG0002149	LWO14-1.2_002456	MRBLWO14_002456	TRUE
LWS13	LWS13	OG0002149	LWS13-1.2_001868	MRBLWS13_001868	TRUE
LWS13	LWS13	OG0002149	LWS13-1.2_001873	MRBLWS13_001873	TRUE
LWS13	LWS13	OG0002149	LWS13-1.2_001912	MRBLWS13_001912	TRUE
LBN7	LBN7	OG0002971	LBN7-1.2_001106	LBN7_001106	TRUE
LM3X	LMX3	OG0002971	LM3X-1.2_001932	MRBLM3X_001932	TRUE
LMB2	LMB2	OG0002971	LMB2-1.2_002091	MRBLMB2_002091	TRUE
LMS4	LMS4	OG0002971	LMS4-1.2_002671	LMS4_002671	TRUE
LMX7	LMX7	OG0002971	LMX7-1.2_002676	MRBLMX7_002676	TRUE
LTA6	LTA6	OG0002971	LTA6-1.2_001950	LTA6_001950	TRUE
LWH10	LWH10	OG0002971	LWH10-1.2_002693	MRBLWH10_002693	TRUE
LWH11	LWH11	OG0002971	LWH11-1.2_000149	MRBLWH11_000149	TRUE
LWH12	LWH12	OG0002971	LWH12-1.2_002139	MRBLWH12_002139	TRUE
LWH13	LWH13	OG0002971	LWH13-1.2_002525	MRBLWH13_002525	TRUE
LWH3	LWH3	OG0002971	LWH3-1.2_000227	MRBLWH3_000227	TRUE
LWH7	LWH7	OG0002971	LWH7-1.2_003465	MRBLWH7_003465	TRUE
LWO12	LWO12	OG0002971	LWO12-1.2_002440	MRBLWO12_002440	TRUE
LWO13	LWO13	OG0002971	LWO13-1.2_001708	MRBLWO13_001708	TRUE
LWO14	LWO14	OG0002971	LWO14-1.2_002458	MRBLWO14_002458	TRUE
LWS13	LWS13	OG0002971	LWS13-1.2_001874	MRBLWS13_001874	TRUE
LBN7	LBN7	OG0002972	LBN7-1.2_001114	LBN7_001114	TRUE
LM3X	LMX3	OG0002972	LM3X-1.2_001924	MRBLM3X_001924	TRUE
LMB2	LMB2	OG0002972	LMB2-1.2_002083	MRBLMB2_002083	TRUE
LMS4	LMS4	OG0002972	LMS4-1.2_002663	LMS4_002663	TRUE
LMX7	LMX7	OG0002972	LMX7-1.2_002668	MRBLMX7_002668	TRUE
LTA6	LTA6	OG0002972	LTA6-1.2_001942	LTA6_001942	TRUE
LWH10	LWH10	OG0002972	LWH10-1.2_002701	MRBLWH10_002701	TRUE
LWH11	LWH11	OG0002972	LWH11-1.2_000158	MRBLWH11_000158	TRUE
LWH12	LWH12	OG0002972	LWH12-1.2_002147	MRBLWH12_002147	TRUE
LWH13	LWH13	OG0002972	LWH13-1.2_002533	MRBLWH13_002533	TRUE
LWH3	LWH3	OG0002972	LWH3-1.2_000255	MRBLWH3_000255	TRUE
LWH7	LWH7	OG0002972	LWH7-1.2_003385	MRBLWH7_003385	TRUE
LWO12	LWO12	OG0002972	LWO12-1.2_002448	MRBLWO12_002448	TRUE
LWO13	LWO13	OG0002972	LWO13-1.2_001700	MRBLWO13_001700	TRUE
LWO14	LWO14	OG0002972	LWO14-1.2_002450	MRBLWO14_002450	TRUE
LWS13	LWS13	OG0002972	LWS13-1.2_001928	MRBLWS13_001928	TRUE
LBN7	LBN7	OG0002973	LBN7-1.2_001115	LBN7_001115	TRUE
LM3X	LMX3	OG0002973	LM3X-1.2_001923	MRBLM3X_001923	TRUE
LMB2	LMB2	OG0002973	LMB2-1.2_002082	MRBLMB2_002082	TRUE
LMS4	LMS4	OG0002973	LMS4-1.2_002662	LMS4_002662	TRUE
LMX7	LMX7	OG0002973	LMX7-1.2_002667	MRBLMX7_002667	TRUE
LTA6	LTA6	OG0002973	LTA6-1.2_001941	LTA6_001941	TRUE
LWH10	LWH10	OG0002973	LWH10-1.2_002702	MRBLWH10_002702	TRUE
LWH11	LWH11	OG0002973	LWH11-1.2_000159	MRBLWH11_000159	TRUE
LWH12	LWH12	OG0002973	LWH12-1.2_002148	MRBLWH12_002148	TRUE
LWH13	LWH13	OG0002973	LWH13-1.2_002534	MRBLWH13_002534	TRUE
LWH3	LWH3	OG0002973	LWH3-1.2_000254	MRBLWH3_000254	TRUE
LWH7	LWH7	OG0002973	LWH7-1.2_003386	MRBLWH7_003386	TRUE
LWO12	LWO12	OG0002973	LWO12-1.2_002449	MRBLWO12_002449	TRUE
LWO13	LWO13	OG0002973	LWO13-1.2_001699	MRBLWO13_001699	TRUE
LWO14	LWO14	OG0002973	LWO14-1.2_002449	MRBLWO14_002449	TRUE
LWS13	LWS13	OG0002973	LWS13-1.2_001927	MRBLWS13_001927	TRUE
