# Supplementary material for: The lactonase BxdA mediates metabolic specialisation of maize root bacteria to benzoxazinoids
Source: Nat Commun. 2024 Aug 2;15:6535. doi: 10.1038/s41467-024-49643-w (PMC11297187; doi:10.1038/s41467-024-49643-w)
Supplement: Supplementary file 6 — Supplementary Data 3 [file 41467_2024_49643_MOESM6_ESM.xlsx]

## Sheet: DataSetS3
Gene	Gene_NCBI	Centroid	Centroid_NCBI	Seqs	pvalue	qvalue
LMB2-1.2_000341	MRBLMB2_000341	LM3X-1.2_000181	MRBLM3X_000181	6	0.00245447	0.0293499
LMB2-1.2_000891	MRBLMB2_000891	LMS4-1.2_001019	LMS4_001019	10	0.000673527	0.0104022
LMB2-1.2_001723	MRBLMB2_001723	LM3X-1.2_001564	MRBLM3X_001564	3	0.000282131	0.00522883
LMB2-1.2_001827	MRBLMB2_001827	LWH10-1.2_003726	MRBLWH10_003726	7	0.00253381	0.0293499
LMB2-1.2_001857	MRBLMB2_001857	LWO14-1.2_002203	MRBLWO14_002203	13	1.00211e-05	0.000214298
LMB2-1.2_001858	MRBLMB2_001858	LWH13-1.2_002885	MRBLWH13_002885	16	1.00211e-05	0.000214298
LMB2-1.2_002023	MRBLMB2_002023	LBN7-1.2_001150	LBN7_001150	13	0.00253381	0.0293499
LMB2-1.2_002035	MRBLMB2_002035	LBN7-1.2_001138	LBN7_001138	9	2.60612e-06	6.58637e-05
LMB2-1.2_002039	MRBLMB2_002039	LBN7-1.2_001134	LBN7_001134	9	2.60612e-06	6.58637e-05
LMB2-1.2_002078	MRBLMB2_002078	LBN7-1.2_001128	LBN7_001128	13	2.65173e-11	9.21475e-10
LMB2-1.2_002080	MRBLMB2_002080	LBN7-1.2_001118	LBN7_001118	12	7.95518e-09	2.45727e-07
LMB2-1.2_002081	MRBLMB2_002081	LM3X-1.2_001922	MRBLM3X_001922	13	2.65173e-11	9.21475e-10
LMB2-1.2_002082	MRBLMB2_002082	LMS4-1.2_002662	LMS4_002662	13	2.65173e-11	9.21475e-10
LMB2-1.2_002083	MRBLMB2_002083	LBN7-1.2_001114	LBN7_001114	14	2.65173e-11	9.21475e-10
LMB2-1.2_002086	MRBLMB2_002086	LM3X-1.2_001927	MRBLM3X_001927	14	2.65173e-11	9.21475e-10
LMB2-1.2_002087	MRBLMB2_002087	LBN7-1.2_001110	LBN7_001110	13	2.65173e-11	9.21475e-10
LMB2-1.2_002089	MRBLMB2_002089	LBN7-1.2_001108	LBN7_001108	14	2.65173e-11	9.21475e-10
