# Supplementary material for: The lactonase BxdA mediates metabolic specialisation of maize root bacteria to benzoxazinoids
Source: Nat Commun. 2024 Aug 2;15:6535. doi: 10.1038/s41467-024-49643-w (PMC11297187; doi:10.1038/s41467-024-49643-w)
Supplement: Supplementary file 7 — Supplementary Data 4 [file 41467_2024_49643_MOESM7_ESM.xlsx]

## Sheet: condition_MBOA_vs_control_fun
gene	gene_NCBI	baseMean	log2FoldChange	lfcSE	stat	pvalue	padj	symbol	product
LMB2-1.2_000001	MRBLMB2_000001	670.364	1.78563	0.553614	3.2254	0.00125796	0.0450442	NA	NA
LMB2-1.2_000002	MRBLMB2_000002	67.8552	-0.244091	0.494769	-0.493344	0.621769	NA	NA	NA
LMB2-1.2_000003	MRBLMB2_000003	39.1051	-0.472582	0.379153	-1.24642	0.212612	NA	NA	NA
LMB2-1.2_000004	MRBLMB2_000004	103.289	-0.506087	0.512686	-0.987127	0.32358	NA	NA	NA
LMB2-1.2_000005	MRBLMB2_000005	194.994	-0.352461	0.468314	-0.752617	0.45168	0.780871	NA	AAA family ATPase
LMB2-1.2_000006	MRBLMB2_000006	30.3999	-0.302973	0.459581	-0.659237	0.509744	NA	NA	NA
LMB2-1.2_000007	MRBLMB2_000007	7.18992	-1.09151	0.657958	-1.65893	0.0971299	NA	NA	NA
LMB2-1.2_000008	MRBLMB2_000008	97.7422	-0.416023	0.560193	-0.742642	0.457699	NA	NA	NA
LMB2-1.2_000009	MRBLMB2_000009	37.4363	-0.723264	0.51549	-1.40306	0.160599	NA	NA	NA
LMB2-1.2_000010	MRBLMB2_000010	29.1772	-0.140877	0.416148	-0.338527	0.734966	NA	NA	NA
LMB2-1.2_000011	MRBLMB2_000011	22.9851	-0.546754	0.373528	-1.46376	0.14326	NA	NA	NA
LMB2-1.2_000012	MRBLMB2_000012	147.786	-0.378894	0.414234	-0.914687	0.360356	0.759583	NA	PD-(D/E)XK nuclease-like domain-containing protein
LMB2-1.2_000013	MRBLMB2_000013	124.367	-0.391169	0.522561	-0.748561	0.454122	0.78104	bet;go_function=DNA binding|0003677||IEA;go_process=DNA metabolic process|0006259||IEA	phage recombination protein Bet
LMB2-1.2_000014	MRBLMB2_000014	41.7574	-0.530956	0.54421	-0.975647	0.32924	NA	NA	NA
LMB2-1.2_000015	MRBLMB2_000015	18.197	-0.417485	0.552295	-0.755909	0.449704	NA	NA	NA
LMB2-1.2_000016	MRBLMB2_000016	30.1736	-0.651858	0.494254	-1.31887	0.187212	NA	NA	NA
LMB2-1.2_000017	MRBLMB2_000017	72.1435	-0.216154	0.441542	-0.489543	0.624457	NA	NA	NA
LMB2-1.2_000018	MRBLMB2_000018	20.2314	-0.697479	0.536673	-1.29964	0.193726	NA	NA	NA
LMB2-1.2_000019	MRBLMB2_000019	71.9594	-0.577546	0.641384	-0.900469	0.367871	NA	NA	NA
LMB2-1.2_000020	MRBLMB2_000020	12.9456	-0.964186	0.440787	-2.18742	0.0287118	NA	NA	NA
LMB2-1.2_000021	MRBLMB2_000021	14.2814	-0.42456	0.530792	-0.799862	0.423791	NA	NA	NA
LMB2-1.2_000022	MRBLMB2_000022	41.5266	-0.554567	0.382524	-1.44976	0.147126	NA	NA	NA
LMB2-1.2_000023	MRBLMB2_000023	116.389	-0.246064	0.453166	-0.542989	0.587137	0.820322	NA	NA
LMB2-1.2_000024	MRBLMB2_000024	15.9102	-0.973972	0.474266	-2.05364	0.0400103	NA	NA	NA
LMB2-1.2_000025	MRBLMB2_000025	64.9549	-0.153847	0.434411	-0.35415	0.723227	NA	NA	NA
LMB2-1.2_000026	MRBLMB2_000026	109.462	-0.295613	0.483971	-0.610806	0.541328	0.80908	NA	NA
LMB2-1.2_000027	MRBLMB2_000027	77.5021	-0.315004	0.3961	-0.795264	0.42646	NA	NA	NA
LMB2-1.2_000028	MRBLMB2_000028	135.467	-0.386797	0.441721	-0.875657	0.381216	0.764191	NA	NA
LMB2-1.2_000029	MRBLMB2_000029	140.878	-0.12071	0.391215	-0.308551	0.757663	0.872194	NA	NA
LMB2-1.2_000030	MRBLMB2_000030	261.756	-0.200052	0.471208	-0.424552	0.671163	0.84115	NA	DNA cytosine methyltransferase
LMB2-1.2_000031	MRBLMB2_000031	90.2343	-0.228489	0.403335	-0.566499	0.571055	NA	NA	NA
LMB2-1.2_000032	MRBLMB2_000032	95.8456	-0.2128	0.18471	-1.15207	0.24929	NA	NA	NA
LMB2-1.2_000033	MRBLMB2_000033	34.7959	-0.713798	0.431528	-1.65412	0.0981035	NA	NA	hypothetical protein
LMB2-1.2_000034	MRBLMB2_000034	49.1196	-0.93459	0.379289	-2.46406	0.0137373	NA	NA	NA
LMB2-1.2_000035	MRBLMB2_000035	39.0841	-0.64352	0.534665	-1.2036	0.228746	NA	NA	NA
LMB2-1.2_000036	MRBLMB2_000036	15.114	-0.766201	0.585239	-1.30921	0.190463	NA	NA	NA
LMB2-1.2_000037	MRBLMB2_000037	19.536	-0.770083	0.491742	-1.56603	0.117341	NA	NA	NA
LMB2-1.2_000038	MRBLMB2_000038	80.8706	-0.345657	0.455619	-0.758653	0.44806	NA	NA	NA
LMB2-1.2_000039	MRBLMB2_000039	76.5783	-0.424195	0.573151	-0.740111	0.459233	NA	NA	NA
LMB2-1.2_000040	MRBLMB2_000040	281.553	-0.364516	0.474297	-0.768538	0.442168	0.78046	NA	NA
LMB2-1.2_000041	MRBLMB2_000041	265.993	-0.300909	0.518295	-0.580576	0.561526	0.813861	NA	phage portal protein
LMB2-1.2_000042	MRBLMB2_000042	127.433	-0.422212	0.465406	-0.90719	0.364307	0.760233	NA	HK97 family phage prohead protease
LMB2-1.2_000043	MRBLMB2_000043	254.018	-0.580528	0.454307	-1.27783	0.201309	0.614888	NA	phage major capsid protein
LMB2-1.2_000044	MRBLMB2_000044	54.8612	-0.856824	0.445359	-1.9239	0.0543675	NA	NA	NA
LMB2-1.2_000045	MRBLMB2_000045	63.0479	-0.372691	0.431682	-0.863345	0.387948	NA	NA	NA
LMB2-1.2_000046	MRBLMB2_000046	71.4458	-0.515211	0.489212	-1.05314	0.292275	NA	NA	NA
LMB2-1.2_000047	MRBLMB2_000047	46.1116	-0.287706	0.441928	-0.651024	0.515031	NA	NA	NA
LMB2-1.2_000048	MRBLMB2_000048	51.9985	-0.644065	0.515335	-1.2498	0.211373	NA	NA	NA
LMB2-1.2_000049	MRBLMB2_000049	97.837	-0.593463	0.522992	-1.13475	0.256482	NA	NA	NA
LMB2-1.2_000050	MRBLMB2_000050	89.9593	-0.636908	0.408766	-1.55812	0.119204	NA	NA	NA
LMB2-1.2_000051	MRBLMB2_000051	34.8215	-0.752083	0.496154	-1.51583	0.129563	NA	NA	NA
LMB2-1.2_000052	MRBLMB2_000052	592.713	-0.391733	0.533938	-0.733668	0.463151	0.781045	NA	tape measure protein
LMB2-1.2_000053	MRBLMB2_000053	103.706	-0.379929	0.380008	-0.999792	0.317411	NA	NA	NA
LMB2-1.2_000054	MRBLMB2_000054	16.4057	-1.26757	0.530725	-2.38837	0.0169231	NA	NA	NA
LMB2-1.2_000055	MRBLMB2_000055	182.141	-0.455848	0.467378	-0.97533	0.329397	0.738182	NA	NA
LMB2-1.2_000056	MRBLMB2_000056	139.035	-0.465706	0.534252	-0.871697	0.383374	0.764191	NA	NA
LMB2-1.2_000057	MRBLMB2_000057	83.9897	-0.465844	0.526964	-0.884014	0.376689	NA	NA	NA
LMB2-1.2_000058	MRBLMB2_000058	138.529	-0.448561	0.505119	-0.888031	0.374524	0.761701	NA	M23 family metallopeptidase
LMB2-1.2_000059	MRBLMB2_000059	32.936	-0.857772	0.421979	-2.03274	0.0420791	NA	NA	NA
LMB2-1.2_000060	MRBLMB2_000060	96.4492	-0.439066	0.466516	-0.94116	0.346623	NA	NA	NA
LMB2-1.2_000061	MRBLMB2_000061	89.6955	-0.382034	0.414995	-0.920574	0.357273	NA	NA	NA
LMB2-1.2_000062	MRBLMB2_000062	112.447	-0.155648	0.281856	-0.552227	0.580793	0.817286	NA	hypothetical protein
LMB2-1.2_000063	MRBLMB2_000063	316.725	-0.502904	0.120732	-4.16546	3.10722e-05	0.0054135	NA	tyrosine-type recombinase/integrase
LMB2-1.2_000064	MRBLMB2_000064	485.192	-0.148327	0.25855	-0.57369	0.566178	0.813861	NA	glycoside hydrolase family 15 protein
LMB2-1.2_000065	MRBLMB2_000065	556.331	0.376145	0.266561	1.4111	0.158214	0.570182	NA	glucose-6-phosphate dehydrogenase
LMB2-1.2_000066	MRBLMB2_000066	192.748	-0.260229	0.289993	-0.897363	0.369525	0.761701	NA	AEC family transporter
LMB2-1.2_000067	MRBLMB2_000067	78.1242	-0.155335	0.357352	-0.434683	0.663793	NA	NA	CGNR zinc finger domain-containing protein
LMB2-1.2_000068	MRBLMB2_000068	568.371	0.731886	0.301005	2.43147	0.0150376	0.1935	NA	threonine/serine exporter family protein
LMB2-1.2_000069	MRBLMB2_000069	97.4928	0.327974	0.228862	1.43306	0.151839	NA	NA	MarR family transcriptional regulator
LMB2-1.2_000070	MRBLMB2_000070	234.443	0.996357	0.454934	2.19011	0.0285159	0.263789	NA	organic hydroperoxide resistance protein
LMB2-1.2_000071	MRBLMB2_000071	621.997	0.956252	0.481822	1.98466	0.0471825	0.339321	NA	zinc-binding dehydrogenase
LMB2-1.2_000072	MRBLMB2_000072	373.687	1.73271	0.509964	3.39771	0.000679521	0.0310434	NA	RidA family protein
LMB2-1.2_000073	MRBLMB2_000073	277.562	0.0693848	0.131871	0.526156	0.59878	0.82334	NA	DNA polymerase IV
LMB2-1.2_000074	MRBLMB2_000074	150.078	0.430478	0.375814	1.14546	0.252021	0.669333	NA	DUF1304 domain-containing protein
LMB2-1.2_000075	MRBLMB2_000075	205.612	0.15092	0.148486	1.0164	0.30944	0.724825	NA	CPBP family intramembrane metalloprotease
LMB2-1.2_000076	MRBLMB2_000076	371.326	0.901291	0.404129	2.2302	0.0257339	0.251659	trmB;go_function=tRNA (guanine-N7-)-methyltransferase activity|0008176||IEA;go_process=tRNA modification|0006400||IEA	tRNA (guanosine(46)-N7)-methyltransferase TrmB
LMB2-1.2_000077	MRBLMB2_000077	330.843	0.396351	0.221681	1.78793	0.0737869	0.414636	NA	DUF3097 domain-containing protein
LMB2-1.2_000078	MRBLMB2_000078	1253.21	0.690221	0.462876	1.49116	0.13592	0.538257	NA	TPM domain-containing protein
LMB2-1.2_000079	MRBLMB2_000079	2092.58	0.822494	0.633876	1.29756	0.194438	0.609265	NA	PspA/IM30 family protein
LMB2-1.2_000080	MRBLMB2_000080	425.038	0.657716	0.431552	1.52407	0.127491	0.527841	NA	arginase family protein
LMB2-1.2_000081	MRBLMB2_000081	155.502	0.0249394	0.169113	0.147472	0.882759	0.937636	NA	Fe-S oxidoreductase
LMB2-1.2_000082	MRBLMB2_000082	317.659	0.861622	0.391147	2.20281	0.0276083	0.26061	NA	SIP domain-containing protein
LMB2-1.2_000083	MRBLMB2_000083	276.176	0.21701	0.344205	0.630466	0.52839	0.804197	NA	tyrosine-protein phosphatase
LMB2-1.2_000084	MRBLMB2_000084	579.912	1.10127	0.533833	2.06295	0.0391178	0.307991	NA	carboxymuconolactone decarboxylase family protein
LMB2-1.2_000085	MRBLMB2_000085	581.451	0.460805	0.423718	1.08753	0.276803	0.692602	NA	alpha/beta hydrolase
LMB2-1.2_000086	MRBLMB2_000086	1470.55	0.702363	0.567889	1.2368	0.216163	0.631086	NA	ABC transporter substrate-binding protein
LMB2-1.2_000087	MRBLMB2_000087	307.876	0.068471	0.215379	0.317909	0.750554	0.868752	NA	ABC transporter permease
LMB2-1.2_000088	MRBLMB2_000088	237.341	-0.129926	0.156931	-0.827915	0.407718	0.769105	NA	ABC transporter permease
LMB2-1.2_000089	MRBLMB2_000089	180.843	-0.189428	0.107032	-1.76982	0.0767564	0.421701	NA	ABC transporter ATP-binding protein
LMB2-1.2_000090	MRBLMB2_000090	173.455	-0.152793	0.151749	-1.00688	0.313994	0.725657	NA	ABC transporter ATP-binding protein
LMB2-1.2_000091	MRBLMB2_000091	154.364	-0.0471516	0.159046	-0.296465	0.766875	0.876206	NA	N-acetyltransferase family protein
LMB2-1.2_000092	MRBLMB2_000092	157.721	-0.00763703	0.157721	-0.0484213	0.96138	0.979717	NA	uracil-DNA glycosylase
LMB2-1.2_000093	MRBLMB2_000093	374.923	0.987697	0.421131	2.34534	0.0190095	0.219883	NA	SDR family oxidoreductase
LMB2-1.2_000094	MRBLMB2_000094	212.508	-0.308663	0.458738	-0.672851	0.501042	0.793274	NA	DMT family transporter
LMB2-1.2_000095	MRBLMB2_000095	98.1157	-0.21602	0.436618	-0.494757	0.620771	NA	NA	NA
LMB2-1.2_000096	MRBLMB2_000096	256.128	0.0810922	0.142363	0.569615	0.568939	0.813861	NA	MerR family transcriptional regulator
LMB2-1.2_000097	MRBLMB2_000097	830.335	-0.24398	0.384746	-0.634131	0.525995	0.804197	NA	bifunctional o-acetylhomoserine/o-acetylserine sulfhydrylase
LMB2-1.2_000098	MRBLMB2_000098	229.359	-0.100931	0.156509	-0.64489	0.518998	0.804197	NA	endonuclease/exonuclease/phosphatase family protein
LMB2-1.2_000099	MRBLMB2_000099	1345.14	1.04731	0.56862	1.84184	0.0654979	0.390897	NA	homoserine O-acetyltransferase
LMB2-1.2_000100	MRBLMB2_000100	170.507	0.115011	0.13441	0.855674	0.392178	0.766286	NA	NUDIX domain-containing protein
LMB2-1.2_000101	MRBLMB2_000101	352.879	-0.0360927	0.0954001	-0.378329	0.705186	0.852913	NA	MFS transporter
LMB2-1.2_000102	MRBLMB2_000102	38.2492	-0.272453	0.256462	-1.06235	0.288076	NA	NA	thiamine-binding protein
LMB2-1.2_000103	MRBLMB2_000103	278.915	-0.184321	0.35344	-0.521505	0.602015	0.824739	NA	hypothetical protein
LMB2-1.2_000104	MRBLMB2_000104	177.223	-0.263867	0.250809	-1.05206	0.29277	0.70606	NA	NAD(P)H-hydrate dehydratase
LMB2-1.2_000105	MRBLMB2_000105	407.94	0.511605	0.242637	2.10852	0.0349857	0.288872	NA	NADH:flavin oxidoreductase/NADH oxidase
LMB2-1.2_000106	MRBLMB2_000106	414.463	0.273727	0.219672	1.24607	0.212738	0.629058	NA	hemolysin family protein
LMB2-1.2_000107	MRBLMB2_000107	588.428	0.63244	0.347519	1.81987	0.0687786	0.400793	NA	hemolysin family protein
LMB2-1.2_000108	MRBLMB2_000108	763.808	0.950621	0.433277	2.19403	0.0282336	0.263789	NA	GuaB1 family IMP dehydrogenase-related protein
LMB2-1.2_000109	MRBLMB2_000109	4078.04	0.572382	0.597502	0.957959	0.338083	0.748185	NA	multifunctional oxoglutarate decarboxylase/oxoglutarate dehydrogenase thiamine pyrophosphate-binding subunit/dihydrolipoyllysine-residue succinyltransferase subunit
LMB2-1.2_000110	MRBLMB2_000110	674.31	0.792485	0.396282	1.9998	0.045522	0.334557	NA	GNAT family N-acetyltransferase
LMB2-1.2_000111	MRBLMB2_000111	114.763	1.0203	0.471078	2.16589	0.0303199	0.273611	NA	zf-HC2 domain-containing protein
LMB2-1.2_000112	MRBLMB2_000112	525.628	1.19279	0.461894	2.58238	0.00981222	0.146791	NA	sigma-70 family RNA polymerase sigma factor
LMB2-1.2_000113	MRBLMB2_000113	665.011	0.385733	0.314648	1.22592	0.220229	0.63521	aroA;go_function=3-phosphoshikimate 1-carboxyvinyltransferase activity|0003866||IEA;go_process=chorismate biosynthetic process|0009423||IEA	3-phosphoshikimate 1-carboxyvinyltransferase
LMB2-1.2_000114	MRBLMB2_000114	263.538	-0.12239	0.106167	-1.15281	0.248989	0.667202	rsgA;go_function=GTP binding|0005525||IEA,ribosome binding|0043022||IEA;go_process=translation|0006412||IEA	ribosome small subunit-dependent GTPase A
LMB2-1.2_000115	MRBLMB2_000115	426.544	0.751737	0.425938	1.7649	0.0775807	0.422044	bcp;go_function=antioxidant activity|0016209||IEA,oxidoreductase activity|0016491||IEA	thioredoxin-dependent thiol peroxidase
LMB2-1.2_000116	MRBLMB2_000116	166.586	0.148401	0.162979	0.910548	0.362534	0.759696	NA	hypothetical protein
LMB2-1.2_000117	MRBLMB2_000117	228.253	0.657008	0.330817	1.98602	0.0470315	0.339081	NA	WhiB family transcriptional regulator
LMB2-1.2_000118	MRBLMB2_000118	566.081	0.0160403	0.1884	0.0851393	0.932151	0.96091	NA	PAS domain-containing sensor histidine kinase
LMB2-1.2_000119	MRBLMB2_000119	86.8126	-0.247384	0.459117	-0.538826	0.590007	NA	NA	Rv3235 family protein
LMB2-1.2_000120	MRBLMB2_000120	125.168	-0.181396	0.498399	-0.363958	0.715889	0.856357	NA	hypothetical protein
LMB2-1.2_000121	MRBLMB2_000121	100.813	0.399479	0.273302	1.46168	0.143829	NA	NA	helix-turn-helix domain-containing protein
LMB2-1.2_000122	MRBLMB2_000122	144.872	-0.332289	0.45738	-0.726506	0.467529	0.781541	NA	SAF domain-containing protein
LMB2-1.2_000123	MRBLMB2_000123	171.628	-0.432975	0.538771	-0.803635	0.421608	0.772692	NA	P-loop NTPase
LMB2-1.2_000124	MRBLMB2_000124	694.675	0.5693	0.420742	1.35309	0.176028	0.59015	NA	pyridoxal phosphate-dependent aminotransferase
LMB2-1.2_000125	MRBLMB2_000125	2985.52	0.93291	0.599211	1.5569	0.119495	0.513509	secA;go_function=ATP binding|0005524||IEA;go_process=protein targeting|0006605||IEA,intracellular protein transport|0006886||IEA,protein import|0017038||IEA	preprotein translocase subunit SecA
LMB2-1.2_000126	MRBLMB2_000126	185.027	-0.00565713	0.129832	-0.0435726	0.965245	0.981872	NA	PadR family transcriptional regulator
LMB2-1.2_000127	MRBLMB2_000127	748.327	0.373465	0.371306	1.00581	0.314505	0.725657	NA	hypothetical protein
LMB2-1.2_000128	MRBLMB2_000128	2635.42	2.0024	0.661509	3.02702	0.00246974	0.0665053	raiA;go_component=ribosome|0005840||IEA,cytosolic ribosome|0022626||IEA;go_function=translation regulator activity|0045182||IEA;go_process=translational attenuation|0009386||IEA	ribosome-associated translation inhibitor RaiA
LMB2-1.2_000129	MRBLMB2_000129	142.306	-0.477032	0.446826	-1.0676	0.285701	0.70182	NA	ComF family protein
LMB2-1.2_000130	MRBLMB2_000130	450.325	-0.0848245	0.103132	-0.822489	0.410799	0.771623	NA	LpqB family beta-propeller domain-containing protein
LMB2-1.2_000131	MRBLMB2_000131	437.951	0.0718921	0.126537	0.56815	0.569933	0.814605	NA	HAMP domain-containing histidine kinase
LMB2-1.2_000132	MRBLMB2_000132	330.073	0.315321	0.317344	0.993625	0.320405	0.728781	NA	response regulator transcription factor
LMB2-1.2_000133	MRBLMB2_000133	1233.21	1.25951	0.553232	2.27665	0.0228074	0.238707	NA	glycerophosphoryl diester phosphodiesterase membrane domain-containing protein
LMB2-1.2_000134	MRBLMB2_000134	137.64	-0.133134	0.259873	-0.512307	0.608436	0.825871	NA	DUF4129 domain-containing protein
LMB2-1.2_000135	MRBLMB2_000135	397.303	0.15075	0.16509	0.913143	0.361167	0.759583	NA	NA
LMB2-1.2_000136	MRBLMB2_000136	441.789	0.594765	0.384659	1.54621	0.122053	0.520975	NA	MoxR family ATPase
LMB2-1.2_000137	MRBLMB2_000137	407.888	0.337011	0.229369	1.46929	0.141753	0.547809	NA	DUF58 domain-containing protein
LMB2-1.2_000138	MRBLMB2_000138	367.039	0.107367	0.112838	0.951518	0.341341	0.749971	NA	stage II sporulation protein M
LMB2-1.2_000139	MRBLMB2_000139	252.131	-0.122062	0.147126	-0.829639	0.406743	0.769105	NA	RDD family protein
LMB2-1.2_000140	MRBLMB2_000140	104.291	0.252099	0.212819	1.18457	0.236188	0.653253	NA	DUF3499 domain-containing protein
LMB2-1.2_000141	MRBLMB2_000141	221.389	0.330663	0.1619	2.04238	0.0411134	0.317403	NA	metallopeptidase family protein
LMB2-1.2_000142	MRBLMB2_000142	610.895	0.483105	0.256688	1.88207	0.0598267	0.377048	NA	DUF5719 family protein
LMB2-1.2_000143	MRBLMB2_000143	1246.44	0.45882	0.304681	1.5059	0.132092	0.53459	NA	glycosyltransferase
LMB2-1.2_000144	MRBLMB2_000144	1323.29	1.67587	0.717973	2.33416	0.0195872	0.221989	NA	WhiB family transcriptional regulator
LMB2-1.2_000145	MRBLMB2_000145	539.051	0.226388	0.33302	0.679804	0.496629	0.792429	manA;go_function=mannose-6-phosphate isomerase activity|0004476||IEA;go_process=carbohydrate metabolic process|0005975||IEA	mannose-6-phosphate isomerase%2C class I
LMB2-1.2_000146	MRBLMB2_000146	387.886	0.150387	0.189453	0.793795	0.427315	0.772692	NA	O-antigen ligase family protein
LMB2-1.2_000147	MRBLMB2_000147	311.549	-0.150465	0.159925	-0.940849	0.346782	0.752106	NA	O-antigen ligase family protein
LMB2-1.2_000148	MRBLMB2_000148	593.675	0.344552	0.42347	0.81364	0.415851	0.772692	NA	glycosyltransferase family 2 protein
LMB2-1.2_000149	MRBLMB2_000149	295.183	0.182779	0.275379	0.663736	0.50686	0.79591	NA	hypothetical protein
LMB2-1.2_000150	MRBLMB2_000150	204.528	-0.209379	0.139914	-1.49648	0.134528	0.536517	NA	ABC transporter ATP-binding protein
LMB2-1.2_000151	MRBLMB2_000151	299.562	0.257353	0.320709	0.802452	0.422292	0.772692	NA	ABC transporter permease
LMB2-1.2_000152	MRBLMB2_000152	476.707	0.0353256	0.298199	0.118463	0.905701	0.949003	glf;go_function=UDP-galactopyranose mutase activity|0008767||IEA;go_process=peptidoglycan-based cell wall biogenesis|0009273||IEA	UDP-galactopyranose mutase
LMB2-1.2_000153	MRBLMB2_000153	428.765	0.420985	0.24945	1.68765	0.0914779	0.46004	NA	glycosyltransferase
LMB2-1.2_000154	MRBLMB2_000154	805.858	0.413975	0.439769	0.941345	0.346528	0.752106	NA	ABC transporter ATP-binding protein
LMB2-1.2_000155	MRBLMB2_000155	708.956	0.295958	0.440097	0.672484	0.501276	0.793274	NA	ABC transporter permease
LMB2-1.2_000156	MRBLMB2_000156	533.36	0.138517	0.256743	0.539517	0.58953	0.820322	NA	NAD-dependent epimerase/dehydratase family protein
LMB2-1.2_000157	MRBLMB2_000157	506.318	0.322906	0.368736	0.87571	0.381188	0.764191	NA	NAD-dependent epimerase/dehydratase family protein
LMB2-1.2_000158	MRBLMB2_000158	880.236	0.485298	0.457438	1.06091	0.288733	0.704351	NA	hypothetical protein
LMB2-1.2_000159	MRBLMB2_000159	1132.27	0.668725	0.567772	1.17781	0.238874	0.656158	NA	acyltransferase
LMB2-1.2_000160	MRBLMB2_000160	1724.47	0.718145	0.573123	1.25304	0.210192	0.625081	NA	rhamnan synthesis F family protein
LMB2-1.2_000161	MRBLMB2_000161	742.689	0.17341	0.496154	0.349508	0.726708	0.859703	rfbA;go_function=glucose-1-phosphate thymidylyltransferase activity|0008879||IEA;go_process=O antigen biosynthetic process|0009243||IEA,dTDP-rhamnose biosynthetic process|0019305||IEA	glucose-1-phosphate thymidylyltransferase RfbA
LMB2-1.2_000162	MRBLMB2_000162	359.885	0.315178	0.262068	1.20266	0.229109	0.647507	NA	acyl-ACP--UDP-N- acetylglucosamine O-acyltransferase
LMB2-1.2_000163	MRBLMB2_000163	1055.77	0.554905	0.50242	1.10447	0.269391	0.69076	NA	DegT/DnrJ/EryC1/StrS family aminotransferase
LMB2-1.2_000164	MRBLMB2_000164	593.074	0.2584	0.462309	0.558935	0.576206	0.817066	NA	Gfo/Idh/MocA family oxidoreductase
LMB2-1.2_000165	MRBLMB2_000165	234.818	0.0626956	0.369061	0.169879	0.865105	0.926486	NA	GtrA family protein
LMB2-1.2_000166	MRBLMB2_000166	604.477	0.147799	0.419957	0.351939	0.724884	0.859309	NA	glycosyltransferase family 2 protein
LMB2-1.2_000167	MRBLMB2_000167	598.302	1.00104	0.430532	2.32512	0.0200655	0.223644	NA	NA
LMB2-1.2_000168	MRBLMB2_000168	2517.52	1.26819	0.63552	1.99551	0.0459877	0.336273	NA	DUF2142 domain-containing protein
LMB2-1.2_000169	MRBLMB2_000169	1674.79	1.04423	0.626356	1.66715	0.0954843	0.461649	rfbB;go_function=dTDP-glucose 4%2C6-dehydratase activity|0008460||IEA;go_process=O antigen biosynthetic process|0009243||IEA,dTDP-rhamnose biosynthetic process|0019305||IEA	dTDP-glucose 4%2C6-dehydratase
LMB2-1.2_000170	MRBLMB2_000170	851.744	1.07141	0.576707	1.85781	0.0631959	0.386057	NA	dTDP-4-dehydrorhamnose 3%2C5-epimerase
LMB2-1.2_000171	MRBLMB2_000171	3515.92	0.766162	0.576384	1.32926	0.183764	0.595631	NA	hypothetical protein
LMB2-1.2_000172	MRBLMB2_000172	440.08	0.294435	0.162966	1.80672	0.0708057	0.406665	NA	glycosyltransferase
LMB2-1.2_000173	MRBLMB2_000173	480.522	-0.166375	0.112274	-1.48186	0.138378	0.542803	NA	DUF4012 domain-containing protein
LMB2-1.2_000174	MRBLMB2_000174	140.528	-0.309282	0.324755	-0.952357	0.340916	0.749971	NA	hypothetical protein
LMB2-1.2_000175	MRBLMB2_000175	495.666	0.139348	0.216477	0.643707	0.519766	0.804197	NA	LCP family protein
LMB2-1.2_000176	MRBLMB2_000176	190.268	0.0209276	0.305794	0.068437	0.945438	0.96821	purE;go_component=phosphoribosylaminoimidazole carboxylase complex|0009320||IEA;go_function=phosphoribosylaminoimidazole carboxylase activity|0004638||IEA;go_process=purine ribonucleotide biosynthetic process|0009152||IEA	5-(carboxyamino)imidazole ribonucleotide mutase
LMB2-1.2_000177	MRBLMB2_000177	1202.24	0.750058	0.550513	1.36247	0.17305	0.589874	NA	5-(carboxyamino)imidazole ribonucleotide synthase
LMB2-1.2_000178	MRBLMB2_000178	292.372	0.577673	0.354805	1.62814	0.103495	0.482939	NA	PH domain-containing protein
LMB2-1.2_000179	MRBLMB2_000179	287.325	0.367632	0.249155	1.47551	0.140074	0.543407	NA	biotin--[acetyl-CoA-carboxylase] ligase
LMB2-1.2_000180	MRBLMB2_000180	566.729	0.329135	0.291005	1.13103	0.258044	0.678319	NA	CDP-glycerol glycerophosphotransferase family protein
LMB2-1.2_000181	MRBLMB2_000181	307.147	-0.00986258	0.125893	-0.0783408	0.937557	0.964492	NA	glycosyltransferase family 2 protein
LMB2-1.2_000182	MRBLMB2_000182	529.513	0.274939	0.196793	1.39709	0.162386	0.576183	NA	CDP-glycerol glycerophosphotransferase family protein
LMB2-1.2_000183	MRBLMB2_000183	315.13	0.0420195	0.105752	0.397341	0.691116	0.848084	NA	CDP-glycerol glycerophosphotransferase family protein
LMB2-1.2_000184	MRBLMB2_000184	883.583	0.530643	0.379305	1.39899	0.161817	0.575766	NA	trypsin-like peptidase domain-containing protein
LMB2-1.2_000185	MRBLMB2_000185	343.699	-0.163709	0.220852	-0.741261	0.458535	0.78104	NA	aminotransferase class I/II-fold pyridoxal phosphate-dependent enzyme
LMB2-1.2_000186	MRBLMB2_000186	281.457	0.261488	0.196232	1.33254	0.182682	0.594688	NA	carbon-nitrogen hydrolase family protein
LMB2-1.2_000187	MRBLMB2_000187	39.0646	-0.299845	0.395714	-0.757732	0.448611	NA	NA	NA
LMB2-1.2_000188	MRBLMB2_000188	153.118	-0.266278	0.451402	-0.589891	0.555264	0.813406	NA	NA
LMB2-1.2_000189	MRBLMB2_000189	222.759	-0.354685	0.515876	-0.68754	0.491743	0.790629	NA	MFS transporter
LMB2-1.2_000190	MRBLMB2_000190	286.757	-0.232193	0.40589	-0.572059	0.567282	0.813861	NA	NA
LMB2-1.2_000191	MRBLMB2_000191	332.732	-0.174453	0.321564	-0.542513	0.587465	0.820322	NA	cytosine permease
LMB2-1.2_000192	MRBLMB2_000192	177.873	-0.16191	0.269891	-0.599909	0.548567	0.812352	NA	carbon-nitrogen hydrolase
LMB2-1.2_000193	MRBLMB2_000193	379.05	0.203693	0.158188	1.28766	0.197864	0.61214	NA	Dyp-type peroxidase
LMB2-1.2_000194	MRBLMB2_000194	198.589	0.487275	0.303953	1.60313	0.108906	0.493592	NA	copper chaperone PCu(A)C
LMB2-1.2_000195	MRBLMB2_000195	185.145	0.166011	0.186878	0.888342	0.374357	0.761701	NA	copper resistance protein CopC
LMB2-1.2_000196	MRBLMB2_000196	299.399	0.345834	0.352844	0.980131	0.327021	0.734381	NA	hypothetical protein
LMB2-1.2_000197	MRBLMB2_000197	3684.64	0.614332	0.611827	1.00409	0.315334	0.725657	NA	UPF0182 family protein
LMB2-1.2_000198	MRBLMB2_000198	420.861	-0.0073454	0.163039	-0.045053	0.964065	0.980968	NA	PDZ domain-containing protein
LMB2-1.2_000199	MRBLMB2_000199	1059.16	0.20684	0.439784	0.470322	0.638125	0.834	NA	zinc-dependent metalloprotease
LMB2-1.2_000200	MRBLMB2_000200	353.199	-0.153176	0.163657	-0.935959	0.349294	0.753664	NA	ATP-dependent helicase
LMB2-1.2_000201	MRBLMB2_000201	344.145	0.292365	0.238775	1.22444	0.220787	0.635954	nudC;go_function=NAD+ diphosphatase activity|0000210||IEA	NAD(+) diphosphatase
LMB2-1.2_000202	MRBLMB2_000202	653.184	0.825151	0.39295	2.09989	0.0357387	0.290455	NA	hypothetical protein
LMB2-1.2_000203	MRBLMB2_000203	804.487	0.0222058	0.159742	0.139011	0.889442	0.941017	NA	ATP-dependent helicase
LMB2-1.2_000204	MRBLMB2_000204	730.197	0.0503412	0.130685	0.385211	0.700081	0.851572	NA	ATP-dependent helicase
LMB2-1.2_000205	MRBLMB2_000205	665.821	1.42529	0.555534	2.56562	0.0102992	0.152719	NA	DUF3107 domain-containing protein
LMB2-1.2_000206	MRBLMB2_000206	348.795	1.04531	0.517728	2.01904	0.043483	0.327807	NA	hypothetical protein
LMB2-1.2_000207	MRBLMB2_000207	279.89	0.283184	0.176888	1.60092	0.109394	0.493592	NA	ferritin-like domain-containing protein
LMB2-1.2_000208	MRBLMB2_000208	791.285	0.390648	0.385495	1.01337	0.310885	0.725183	NA	DEAD/DEAH box helicase
LMB2-1.2_000209	MRBLMB2_000209	243.042	-0.223833	0.180982	-1.23677	0.216174	0.631086	NA	DUF817 domain-containing protein
LMB2-1.2_000210	MRBLMB2_000210	234.061	-0.062952	0.193878	-0.324698	0.745409	0.867395	NA	PHP domain-containing protein
LMB2-1.2_000211	MRBLMB2_000211	416.985	-0.0894795	0.145594	-0.614583	0.53883	0.806448	NA	endonuclease/exonuclease/phosphatase family protein
LMB2-1.2_000212	MRBLMB2_000212	1027.19	0.742961	0.534286	1.39057	0.164356	0.579543	NA	aminopeptidase P family protein
LMB2-1.2_000213	MRBLMB2_000213	287.107	0.227598	0.168113	1.35384	0.175788	0.59015	NA	phosphotransferase
LMB2-1.2_000214	MRBLMB2_000214	107.472	-0.0503665	0.292273	-0.172327	0.863181	0.926388	NA	VOC family protein
LMB2-1.2_000215	MRBLMB2_000215	143.086	-0.211071	0.155832	-1.35448	0.175584	0.59015	NA	alpha/beta fold hydrolase
LMB2-1.2_000216	MRBLMB2_000216	224.707	-0.0738885	0.287366	-0.257123	0.797084	0.892012	NA	DUF4870 domain-containing protein
LMB2-1.2_000217	MRBLMB2_000217	334.441	0.369948	0.331211	1.11696	0.264012	0.686006	NA	hypothetical protein
LMB2-1.2_000218	MRBLMB2_000218	530.698	0.186257	0.258619	0.720202	0.471401	0.783453	NA	CBS domain-containing protein
LMB2-1.2_000219	MRBLMB2_000219	194.54	0.107849	0.25193	0.42809	0.668586	0.84115	NA	DUF1003 domain-containing protein
LMB2-1.2_000220	MRBLMB2_000220	288.647	-0.156791	0.0970431	-1.61568	0.106163	0.486844	NA	Mrp/NBP35 family ATP-binding protein
LMB2-1.2_000221	MRBLMB2_000221	130.086	-0.313677	0.2294	-1.36738	0.171507	0.589874	NA	YcxB family protein
LMB2-1.2_000222	MRBLMB2_000222	198.635	0.482575	0.190565	2.53233	0.0113307	0.160457	NA	twin-arginine translocase TatA/TatE family subunit
LMB2-1.2_000223	MRBLMB2_000223	355.749	0.465563	0.275397	1.69052	0.090929	0.46004	NA	class I SAM-dependent methyltransferase
LMB2-1.2_000224	MRBLMB2_000224	727.44	1.69527	0.567084	2.98945	0.0027948	0.0718115	NA	DUF3117 domain-containing protein
LMB2-1.2_000225	MRBLMB2_000225	285.07	-0.236777	0.200097	-1.18331	0.236685	0.654089	NA	hypothetical protein
LMB2-1.2_000226	MRBLMB2_000226	479.284	0.390785	0.277363	1.40893	0.158855	0.570674	dapE;go_function=succinyl-diaminopimelate desuccinylase activity|0009014||IEA;go_process=lysine biosynthetic process via diaminopimelate|0009089||IEA	succinyl-diaminopimelate desuccinylase
LMB2-1.2_000227	MRBLMB2_000227	1043.52	1.23446	0.545205	2.26421	0.0235612	0.242643	dapD;go_function=2%2C3%2C4%2C5-tetrahydropyridine-2%2C6-dicarboxylate N-succinyltransferase activity|0008666||IEA	2%2C3%2C4%2C5-tetrahydropyridine-2%2C6-dicarboxylate N-succinyltransferase
LMB2-1.2_000228	MRBLMB2_000228	473.896	0.173986	0.170926	1.0179	0.308724	0.724825	NA	DEAD/DEAH box helicase
LMB2-1.2_000229	MRBLMB2_000229	1000.64	0.390813	0.440915	0.886367	0.37542	0.761701	NA	citrate synthase
LMB2-1.2_000230	MRBLMB2_000230	475.135	0.0691956	0.26361	0.262492	0.792942	0.889384	dapC;go_function=catalytic activity|0003824||IEA,pyridoxal phosphate binding|0030170||IEA;go_process=biosynthetic process|0009058||IEA	succinyldiaminopimelate transaminase
LMB2-1.2_000231	MRBLMB2_000231	172.774	0.140195	0.436994	0.320817	0.748349	0.868287	NA	ferredoxin family protein
LMB2-1.2_000232	MRBLMB2_000232	129.844	-0.0153944	0.230395	-0.0668176	0.946727	0.968891	NA	NA
LMB2-1.2_000233	MRBLMB2_000233	73.4991	-0.0435984	0.19561	-0.222885	0.823625	NA	NA	AzlD domain-containing protein
LMB2-1.2_000234	MRBLMB2_000234	182.221	-0.0927542	0.158726	-0.584368	0.558973	0.813861	NA	AzlC family ABC transporter permease
LMB2-1.2_000235	MRBLMB2_000235	173.201	0.122362	0.195564	0.625686	0.531521	0.804197	NA	XRE family transcriptional regulator
LMB2-1.2_000236	MRBLMB2_000236	336.841	-0.120722	0.283343	-0.426062	0.670063	0.84115	NA	MFS transporter
LMB2-1.2_000237	MRBLMB2_000237	93.4739	-0.241277	0.627935	-0.384239	0.700801	NA	NA	NA
LMB2-1.2_000238	MRBLMB2_000238	255.805	-0.233181	0.369614	-0.630876	0.528122	0.804197	glsA;go_function=glutaminase activity|0004359||IEA;go_process=glutamine metabolic process|0006541||IEA	glutaminase A
LMB2-1.2_000239	MRBLMB2_000239	198.577	-0.386917	0.296816	-1.30356	0.192383	0.605976	NA	phospholipase
LMB2-1.2_000240	MRBLMB2_000240	2064.67	0.425082	0.534726	0.794952	0.426642	0.772692	typA;go_function=GTP binding|0005525||IEA;go_process=translation|0006412||IEA,response to stress|0006950||IEA	translational GTPase TypA
LMB2-1.2_000241	MRBLMB2_000241	254.044	0.0726484	0.122073	0.595124	0.551761	0.812732	NA	CPBP family intramembrane metalloprotease
LMB2-1.2_000242	MRBLMB2_000242	198.081	0.0764339	0.209955	0.364049	0.715821	0.856357	NA	PH domain-containing protein
LMB2-1.2_000243	MRBLMB2_000243	1382.13	0.42942	0.515613	0.832834	0.404939	0.768007	NA	ABC transporter ATP-binding protein
LMB2-1.2_000244	MRBLMB2_000244	846.084	0.593101	0.543203	1.09186	0.274895	0.692602	NA	ABC transporter permease
LMB2-1.2_000245	MRBLMB2_000245	943.563	0.540435	0.56068	0.963893	0.3351	0.745502	NA	ABC transporter permease
LMB2-1.2_000246	MRBLMB2_000246	7224.44	1.02564	0.750931	1.36583	0.171993	0.589874	NA	ABC transporter substrate-binding protein
LMB2-1.2_000247	MRBLMB2_000247	1921.02	0.486157	0.505599	0.961546	0.336278	0.746246	gcvP;go_function=glycine dehydrogenase (decarboxylating) activity|0004375||IEA;go_process=glycine decarboxylation via glycine cleavage system|0019464||IEA	aminomethyl-transferring glycine dehydrogenase
LMB2-1.2_000248	MRBLMB2_000248	439.482	0.533393	0.506948	1.05217	0.292723	0.70606	gcvH;go_function=catalytic activity|0003824||IEA;go_process=glycine decarboxylation via glycine cleavage system|0019464||IEA	glycine cleavage system protein GcvH
LMB2-1.2_000249	MRBLMB2_000249	1130.88	1.17803	0.549887	2.14232	0.0321677	0.277632	gcvT;go_component=cytoplasm|0005737||IEA;go_function=aminomethyltransferase activity|0004047||IEA;go_process=glycine decarboxylation via glycine cleavage system|0019464||IEA	glycine cleavage system aminomethyltransferase GcvT
LMB2-1.2_000250	MRBLMB2_000250	149.441	-0.292769	0.329572	-0.888333	0.374362	0.761701	NA	ATP-binding cassette domain-containing protein
LMB2-1.2_000251	MRBLMB2_000251	150.281	-0.294844	0.317281	-0.929284	0.352742	0.757427	NA	ABC transporter ATP-binding protein
LMB2-1.2_000252	MRBLMB2_000252	175.336	-0.298327	0.341989	-0.872327	0.38303	0.764191	NA	ABC transporter permease
LMB2-1.2_000253	MRBLMB2_000253	129.93	-0.449949	0.273652	-1.64424	0.100127	0.474021	NA	ABC transporter permease
LMB2-1.2_000254	MRBLMB2_000254	480.324	0.155789	0.134559	1.15777	0.246958	0.666284	NA	ABC transporter substrate-binding protein
LMB2-1.2_000255	MRBLMB2_000255	526.198	-0.00152903	0.352516	-0.00433748	0.996539	0.998897	NA	NUDIX hydrolase
LMB2-1.2_000256	MRBLMB2_000256	643.978	-0.248495	0.338348	-0.734435	0.462684	0.78104	nadA	quinolinate synthase NadA
LMB2-1.2_000257	MRBLMB2_000257	351.184	-0.414093	0.142143	-2.91321	0.0035773	0.0811212	nadB;go_function=L-aspartate oxidase activity|0008734||IEA;go_process=pyridine nucleotide biosynthetic process|0019363||IEA	L-aspartate oxidase
LMB2-1.2_000258	MRBLMB2_000258	261.936	-0.169959	0.101462	-1.67509	0.0939169	0.460823	nadC;go_function=nicotinate-nucleotide diphosphorylase (carboxylating) activity|0004514||IEA;go_process=pyridine nucleotide biosynthetic process|0019363||IEA	carboxylating nicotinate-nucleotide diphosphorylase
LMB2-1.2_000259	MRBLMB2_000259	233.417	-0.1869	0.153119	-1.22062	0.22223	0.638288	NA	cysteine desulfurase
LMB2-1.2_000260	MRBLMB2_000260	167.898	-0.285304	0.269349	-1.05923	0.289493	0.704981	NA	glycosyltransferase
LMB2-1.2_000261	MRBLMB2_000261	181.449	-0.183883	0.232029	-0.7925	0.428069	0.772692	NA	SDR family oxidoreductase
LMB2-1.2_000262	MRBLMB2_000262	527.382	0.172327	0.0963516	1.78852	0.0736924	0.414636	NA	ABC transporter ATP-binding protein/permease
LMB2-1.2_000263	MRBLMB2_000263	819.158	0.769657	0.341242	2.25546	0.0241047	0.243653	NA	DHA2 family efflux MFS transporter permease subunit
LMB2-1.2_000264	MRBLMB2_000264	52.4455	-0.310734	0.289356	-1.07388	0.282875	NA	NA	hypothetical protein
LMB2-1.2_000265	MRBLMB2_000265	214.075	0.0642276	0.154881	0.414691	0.678368	0.842578	NA	1-acyl-sn-glycerol-3-phosphate acyltransferase
LMB2-1.2_000266	MRBLMB2_000266	186.114	0.67644	0.287548	2.35244	0.0186507	0.217226	NA	NA
LMB2-1.2_000267	MRBLMB2_000267	187.275	-0.00343532	0.168467	-0.0203917	0.983731	0.991921	NA	DUF6328 family protein
LMB2-1.2_000268	MRBLMB2_000268	1400.86	1.82464	0.635302	2.87209	0.0040777	0.0879843	NA	DNA starvation/stationary phase protection protein
LMB2-1.2_000269	MRBLMB2_000269	249.744	0.43141	0.30012	1.43746	0.150587	0.559312	NA	GNAT family N-acetyltransferase
LMB2-1.2_000270	MRBLMB2_000270	166.763	-0.288349	0.311803	-0.92478	0.355081	0.757427	NA	Fe-S cluster assembly protein HesB
LMB2-1.2_000271	MRBLMB2_000271	141.998	0.121873	0.138076	0.882653	0.377424	0.764191	NA	LysR family transcriptional regulator
LMB2-1.2_000272	MRBLMB2_000272	375.347	-0.174072	0.26247	-0.663208	0.507197	0.79591	NA	ATP-binding cassette domain-containing protein
LMB2-1.2_000273	MRBLMB2_000273	162.902	0.445198	0.285997	1.55665	0.119553	0.513509	NA	isochorismatase family protein
LMB2-1.2_000274	MRBLMB2_000274	352.878	0.88276	0.489039	1.80509	0.0710603	0.406665	NA	alpha/beta hydrolase
LMB2-1.2_000275	MRBLMB2_000275	106.676	-0.0861438	0.197555	-0.43605	0.662801	0.839348	NA	DUF4279 domain-containing protein
LMB2-1.2_000276	MRBLMB2_000276	119.964	0.0681778	0.305989	0.222811	0.823682	0.906692	NA	DUF6228 family protein
LMB2-1.2_000277	MRBLMB2_000277	545.158	0.0992615	0.320763	0.309455	0.756976	0.871999	ychF;go_function=GTP binding|0005525||IEA	redox-regulated ATPase YchF
LMB2-1.2_000278	MRBLMB2_000278	216.837	0.231754	0.124658	1.85911	0.063011	0.385628	NA	class I SAM-dependent methyltransferase
LMB2-1.2_000279	MRBLMB2_000279	166.416	-0.193313	0.173906	-1.1116	0.266312	0.687407	NA	3'-5' exoribonuclease
LMB2-1.2_000280	MRBLMB2_000280	718.324	1.07687	0.36714	2.93313	0.00335563	0.0794953	NA	DNA recombination protein RmuC
LMB2-1.2_000281	MRBLMB2_000281	205.682	-0.0881541	0.245802	-0.358638	0.719866	0.856905	NA	hypothetical protein
LMB2-1.2_000282	MRBLMB2_000282	682.959	-0.0540904	0.291458	-0.185586	0.85277	0.919418	glpX;go_function=fructose 1%2C6-bisphosphate 1-phosphatase activity|0042132||IEA;go_process=gluconeogenesis|0006094||IEA	class II fructose-bisphosphatase
LMB2-1.2_000283	MRBLMB2_000283	1929.81	0.987565	0.606726	1.6277	0.103589	0.482939	fbaA;go_function=fructose-bisphosphate aldolase activity|0004332||IEA;go_process=carbohydrate metabolic process|0005975||IEA,glycolytic process|0006096||IEA	class II fructose-bisphosphate aldolase
LMB2-1.2_000284	MRBLMB2_000284	370.414	0.185337	0.249007	0.744304	0.456692	0.78104	NA	DUF6264 family protein
LMB2-1.2_000285	MRBLMB2_000285	242.205	-0.120623	0.120145	-1.00398	0.315388	0.725657	NA	helix-turn-helix domain-containing protein
LMB2-1.2_000286	MRBLMB2_000286	838.334	0.630298	0.42186	1.49409	0.135151	0.537729	NA	4-hydroxy-3-methylbut-2-enyl diphosphate reductase
LMB2-1.2_000287	MRBLMB2_000287	295.909	-0.197032	0.152703	-1.2903	0.196948	0.610992	xseA;go_component=exodeoxyribonuclease VII complex|0009318||IEA;go_function=exodeoxyribonuclease VII activity|0008855||IEA;go_process=DNA catabolic process|0006308||IEA	exodeoxyribonuclease VII large subunit
LMB2-1.2_000288	MRBLMB2_000288	52.8454	-0.0529169	0.282892	-0.187057	0.851616	NA	NA	exodeoxyribonuclease VII small subunit
LMB2-1.2_000289	MRBLMB2_000289	224.248	-0.0360303	0.253722	-0.142007	0.887075	0.939847	NA	DUF4245 domain-containing protein
LMB2-1.2_000290	MRBLMB2_000290	283.822	0.179007	0.376207	0.47582	0.634203	0.833227	NA	carbonic anhydrase
LMB2-1.2_000291	MRBLMB2_000291	1518	0.552134	0.53267	1.03654	0.29995	0.71453	NA	class II fumarate hydratase
LMB2-1.2_000292	MRBLMB2_000292	238.788	-0.165217	0.314862	-0.52473	0.599771	0.82334	NA	type IV toxin-antitoxin system AbiEi family antitoxin domain-containing protein
LMB2-1.2_000293	MRBLMB2_000293	1562.94	1.3046	0.544936	2.39405	0.0166635	0.204168	NA	PhoH family protein
LMB2-1.2_000294	MRBLMB2_000294	279.405	0.108449	0.115384	0.939902	0.347268	0.75258	NA	isoprenyl transferase
LMB2-1.2_000295	MRBLMB2_000295	255.722	0.146782	0.101543	1.44552	0.148313	0.555307	NA	hemolysin III family protein
LMB2-1.2_000296	MRBLMB2_000296	412.74	1.22055	0.465957	2.61944	0.00880744	0.136617	NA	hypothetical protein
LMB2-1.2_000297	MRBLMB2_000297	159.23	0.297055	0.288622	1.02922	0.303378	0.717619	NA	DUF4307 domain-containing protein
LMB2-1.2_000298	MRBLMB2_000298	333.344	0.456007	0.356509	1.27909	0.200866	0.61465	greA;go_function=DNA binding|0003677||IEA,RNA polymerase binding|0070063||IEA;go_process=regulation of DNA-templated transcription%2C elongation|0032784||IEA	transcription elongation factor GreA
LMB2-1.2_000299	MRBLMB2_000299	362.732	-0.0318075	0.14684	-0.216613	0.82851	0.908392	ilvA;go_function=L-threonine ammonia-lyase activity|0004794||IEA;go_process=isoleucine metabolic process|0006549||IEA	threonine ammonia-lyase
LMB2-1.2_000300	MRBLMB2_000300	536.501	0.294855	0.250952	1.17494	0.240017	0.656827	NA	AI-2E family transporter
LMB2-1.2_000301	MRBLMB2_000301	347.114	0.045055	0.149311	0.301752	0.762841	0.874565	NA	winged helix DNA-binding domain-containing protein
LMB2-1.2_000302	MRBLMB2_000302	144.609	0.0356712	0.207257	0.172111	0.86335	0.926388	NA	NA
LMB2-1.2_000303	MRBLMB2_000303	2154.23	1.41618	0.670566	2.11191	0.0346942	0.288347	NA	LemA family protein
LMB2-1.2_000304	MRBLMB2_000304	360.044	-0.114451	0.135548	-0.844354	0.398472	0.766786	NA	FAD-binding protein
LMB2-1.2_000305	MRBLMB2_000305	295.363	-0.0133752	0.155827	-0.0858332	0.931599	0.96091	NA	alanine racemase
LMB2-1.2_000306	MRBLMB2_000306	42.0597	-0.155205	0.395247	-0.39268	0.694556	NA	NA	NA
LMB2-1.2_000307	MRBLMB2_000307	240.863	0.247235	0.249547	0.990734	0.321815	0.730016	NA	cation-transporting ATPase
LMB2-1.2_000308	MRBLMB2_000308	2361.22	0.7704	0.602164	1.27939	0.200761	0.61465	NA	FAD-dependent oxidoreductase
LMB2-1.2_000309	MRBLMB2_000309	281.208	-0.145348	0.13964	-1.04088	0.29793	0.712107	NA	S8 family serine peptidase
LMB2-1.2_000310	MRBLMB2_000310	130.367	-0.166534	0.199017	-0.836783	0.402715	0.766831	NA	DUF501 domain-containing protein
LMB2-1.2_000311	MRBLMB2_000311	146.85	-0.136179	0.186278	-0.731054	0.464746	0.781541	NA	septum formation initiator family protein
LMB2-1.2_000312	MRBLMB2_000312	3123.92	1.02024	0.672201	1.51777	0.129074	0.52988	eno;go_function=phosphopyruvate hydratase activity|0004634||IEA;go_process=glycolytic process|0006096||IEA	phosphopyruvate hydratase
LMB2-1.2_000313	MRBLMB2_000313	222.508	0.337798	0.272174	1.24111	0.214566	0.630217	NA	O-methyltransferase
LMB2-1.2_000314	MRBLMB2_000314	267.057	-0.0576255	0.119801	-0.481009	0.63051	0.832756	NA	CPBP family intramembrane metalloprotease
LMB2-1.2_000315	MRBLMB2_000315	292.307	0.0821125	0.0958342	0.856817	0.391546	0.766286	NA	DUF1648 domain-containing protein
LMB2-1.2_000316	MRBLMB2_000316	110.671	-0.0271091	0.16179	-0.167557	0.866932	0.927847	NA	GntR family transcriptional regulator
LMB2-1.2_000317	MRBLMB2_000317	132.528	0.239168	0.127251	1.8795	0.0601761	0.377193	NA	DUF4442 domain-containing protein
LMB2-1.2_000318	MRBLMB2_000318	265.608	-0.225491	0.329857	-0.683602	0.494227	0.791112	NA	APC family permease
LMB2-1.2_000319	MRBLMB2_000319	248.705	-0.0447516	0.144545	-0.309602	0.756864	0.871999	NA	SGNH/GDSL hydrolase family protein
LMB2-1.2_000320	MRBLMB2_000320	584.214	0.231584	0.284443	0.814168	0.415549	0.772692	NA	ATP phosphoribosyltransferase regulatory subunit
LMB2-1.2_000321	MRBLMB2_000321	172.722	0.0343166	0.134416	0.255301	0.798491	0.892337	NA	MazG family protein
LMB2-1.2_000322	MRBLMB2_000322	1422.09	0.0278895	0.370115	0.0753537	0.939933	0.965756	NA	phosphoenolpyruvate carboxylase
LMB2-1.2_000323	MRBLMB2_000323	368.288	-0.149823	0.162354	-0.922816	0.356103	0.758155	gdhA;go_function=oxidoreductase activity%2C acting on the CH-NH2 group of donors%2C NAD or NADP as acceptor|0016639||IEA;go_process=cellular amino acid metabolic process|0006520||IEA	NADP-specific glutamate dehydrogenase
LMB2-1.2_000324	MRBLMB2_000324	413.304	0.361403	0.174506	2.07101	0.0383579	0.303795	NA	APC family permease
LMB2-1.2_000325	MRBLMB2_000325	670.181	-0.0850472	0.186451	-0.456137	0.648292	0.834439	NA	aminotransferase
LMB2-1.2_000326	MRBLMB2_000326	272.999	0.377985	0.31032	1.21805	0.223206	0.639155	NA	gamma carbonic anhydrase family protein
LMB2-1.2_000327	MRBLMB2_000327	63.1174	-0.539659	0.243361	-2.21752	0.0265875	NA	NA	hypothetical protein
LMB2-1.2_000328	MRBLMB2_000328	247.721	0.176561	0.125236	1.40983	0.15859	0.570674	NA	SDR family oxidoreductase
LMB2-1.2_000329	MRBLMB2_000329	1229.46	0.403736	0.187214	2.15655	0.031041	0.275732	mfd;go_function=double-stranded DNA binding|0003690||IEA,protein binding|0005515||IEA,ATP binding|0005524||IEA,ATP hydrolysis activity|0016887||IEA;go_process=DNA repair|0006281||IEA	transcription-repair coupling factor
LMB2-1.2_000330	MRBLMB2_000330	140.85	0.0637742	0.209575	0.304303	0.760897	0.873591	NA	GNAT family N-acetyltransferase
LMB2-1.2_000331	MRBLMB2_000331	301.686	0.372757	0.136615	2.72853	0.0063618	0.116605	NA	Fpg/Nei family DNA glycosylase
LMB2-1.2_000332	MRBLMB2_000332	297.658	0.439118	0.261512	1.67915	0.0931236	0.460823	ribD;go_function=5-amino-6-(5-phosphoribosylamino)uracil reductase activity|0008703||IEA,diaminohydroxyphosphoribosylaminopyrimidine deaminase activity|0008835||IEA	bifunctional diaminohydroxyphosphoribosylaminopyrimidine deaminase/5-amino-6-(5-phosphoribosylamino)uracil reductase RibD
LMB2-1.2_000333	MRBLMB2_000333	195.188	0.0394405	0.175213	0.2251	0.821902	0.906692	NA	riboflavin synthase
LMB2-1.2_000334	MRBLMB2_000334	516.364	0.402873	0.286972	1.40388	0.160356	0.574013	ribA;go_function=GTP cyclohydrolase II activity|0003935||IEA	GTP cyclohydrolase II
LMB2-1.2_000335	MRBLMB2_000335	193.057	0.614328	0.374914	1.63858	0.1013	0.477157	ribH;go_component=riboflavin synthase complex|0009349||IEA;go_function=6%2C7-dimethyl-8-ribityllumazine synthase activity|0000906||IEA	6%2C7-dimethyl-8-ribityllumazine synthase
LMB2-1.2_000336	MRBLMB2_000336	482.988	0.526396	0.478497	1.1001	0.271288	0.692419	NA	Fe-S protein
LMB2-1.2_000337	MRBLMB2_000337	108.745	-0.0667324	0.297764	-0.224112	0.82267	0.906692	NA	GAF domain-containing protein
LMB2-1.2_000338	MRBLMB2_000338	150.632	0.237881	0.141564	1.68038	0.0928832	0.460823	NA	metallophosphoesterase
LMB2-1.2_000339	MRBLMB2_000339	744.707	0.487647	0.301209	1.61896	0.105455	0.484919	NA	MHS family MFS transporter
LMB2-1.2_000340	MRBLMB2_000340	177.844	-0.348912	0.430498	-0.810485	0.417661	0.772692	NA	HAD-IA family hydrolase
LMB2-1.2_000341	MRBLMB2_000341	57.3885	-0.0640251	0.331854	-0.192932	0.847012	NA	NA	AsnC family protein
LMB2-1.2_000342	MRBLMB2_000342	564.019	0.174015	0.131215	1.32618	0.18478	0.596238	NA	ABC transporter ATP-binding protein/permease
LMB2-1.2_000343	MRBLMB2_000343	1417.42	-0.0993357	0.325011	-0.305638	0.75988	0.873551	NA	phosphoenolpyruvate carboxykinase (GTP)
LMB2-1.2_000344	MRBLMB2_000344	491.199	0.109855	0.0826365	1.32938	0.183722	0.595631	NA	helix-turn-helix domain-containing protein
LMB2-1.2_000345	MRBLMB2_000345	265.326	0.180718	0.122422	1.47619	0.139894	0.543407	NA	winged helix DNA-binding domain-containing protein
LMB2-1.2_000346	MRBLMB2_000346	428.112	-0.14	0.121246	-1.15468	0.248222	0.666811	NA	glyceraldehyde-3-phosphate dehydrogenase
LMB2-1.2_000347	MRBLMB2_000347	106.49	-0.236778	0.361814	-0.654419	0.512842	0.80057	NA	SMR family transporter
LMB2-1.2_000348	MRBLMB2_000348	85.0393	-0.167746	0.383977	-0.436863	0.662211	NA	NA	SMR family transporter
LMB2-1.2_000349	MRBLMB2_000349	168.846	0.0420401	0.209051	0.2011	0.840621	0.913798	NA	NA
LMB2-1.2_000350	MRBLMB2_000350	235.871	0.0416023	0.162496	0.256021	0.797935	0.892012	murQ;go_function=carbon-oxygen lyase activity|0016835||IEA;go_process=amino sugar metabolic process|0006040||IEA,peptidoglycan turnover|0009254||IEA	N-acetylmuramic acid 6-phosphate etherase
LMB2-1.2_000351	MRBLMB2_000351	188.836	-0.0948862	0.21982	-0.431654	0.665993	0.840859	NA	ATPase
LMB2-1.2_000352	MRBLMB2_000352	222.469	-0.0929934	0.241908	-0.384416	0.70067	0.851572	NA	MurR/RpiR family transcriptional regulator
LMB2-1.2_000353	MRBLMB2_000353	336.215	0.161811	0.134245	1.20534	0.228073	0.645662	NA	DUF998 domain-containing protein
LMB2-1.2_000354	MRBLMB2_000354	302.487	0.0825764	0.186102	0.443716	0.657248	0.836452	NA	HAD-IA family hydrolase
LMB2-1.2_000355	MRBLMB2_000355	209.451	0.545825	0.226816	2.40647	0.0161077	0.200809	NA	NA
LMB2-1.2_000356	MRBLMB2_000356	153.438	-0.0294118	0.180145	-0.163267	0.870308	0.929396	NA	Lrp/AsnC family transcriptional regulator
LMB2-1.2_000357	MRBLMB2_000357	635.105	1.38127	0.437307	3.15858	0.00158541	0.0497485	pdhA;go_component=cytosolic pyruvate dehydrogenase complex|0045250||IEA;go_function=pyruvate dehydrogenase (acetyl-transferring) activity|0004739||IEA;go_process=acetyl-CoA biosynthetic process from pyruvate|0006086||IEA	pyruvate dehydrogenase (acetyl-transferring) E1 component subunit alpha
LMB2-1.2_000358	MRBLMB2_000358	488.32	1.0808	0.400498	2.69864	0.00696234	0.1208	NA	alpha-ketoacid dehydrogenase subunit beta
LMB2-1.2_000359	MRBLMB2_000359	517.537	0.368992	0.184319	2.00192	0.0452933	0.334336	NA	2-oxo acid dehydrogenase subunit E2
LMB2-1.2_000360	MRBLMB2_000360	467.374	0.0257006	0.125298	0.205116	0.837481	0.912581	NA	NA
LMB2-1.2_000361	MRBLMB2_000361	537.058	0.649853	0.299324	2.17107	0.0299258	0.272245	NA	MHS family MFS transporter
LMB2-1.2_000362	MRBLMB2_000362	292.986	0.273828	0.140249	1.95244	0.0508858	0.346704	NA	acetyl-CoA C-acyltransferase
LMB2-1.2_000363	MRBLMB2_000363	129.462	-0.192939	0.279695	-0.689821	0.490307	0.790629	NA	enoyl-CoA hydratase/isomerase family protein
LMB2-1.2_000364	MRBLMB2_000364	176.104	-0.192392	0.2489	-0.77297	0.43954	0.780399	NA	3-hydroxyacyl-CoA dehydrogenase family protein
LMB2-1.2_000365	MRBLMB2_000365	541.405	0.198317	0.112071	1.76957	0.0767982	0.421701	paaZ	phenylacetic acid degradation bifunctional protein PaaZ
LMB2-1.2_000366	MRBLMB2_000366	174.075	0.0877476	0.142145	0.617311	0.53703	0.804809	NA	TetR/AcrR family transcriptional regulator
LMB2-1.2_000367	MRBLMB2_000367	419.588	0.380105	0.159856	2.37779	0.0174169	0.210882	paaF;go_function=phenylacetate-CoA ligase activity|0047475||IEA;go_process=phenylacetate catabolic process|0010124||IEA	phenylacetate--CoA ligase
LMB2-1.2_000368	MRBLMB2_000368	144.992	0.707754	0.317386	2.22995	0.025751	0.251659	paaI;go_process=phenylacetate catabolic process|0010124||IEA	hydroxyphenylacetyl-CoA thioesterase PaaI
LMB2-1.2_000369	MRBLMB2_000369	534.72	-0.0981943	0.176396	-0.55667	0.577753	0.817148	ptsP;go_function=phosphoenolpyruvate-protein phosphotransferase activity|0008965||IEA;go_process=regulation of nitrogen utilization|0006808||IEA,phosphoenolpyruvate-dependent sugar phosphotransferase system|0009401||IEA	phosphoenolpyruvate--protein phosphotransferase
LMB2-1.2_000370	MRBLMB2_000370	272.573	0.37506	0.355553	1.05486	0.291488	0.705862	dhaL;go_function=glycerone kinase activity|0004371||IEA;go_process=glycerol metabolic process|0006071||IEA	dihydroxyacetone kinase subunit L
LMB2-1.2_000371	MRBLMB2_000371	767.385	1.08036	0.487825	2.21464	0.0267849	0.255405	dhaK;go_function=glycerone kinase activity|0004371||IEA;go_process=glycerol metabolic process|0006071||IEA	dihydroxyacetone kinase subunit DhaK
LMB2-1.2_000372	MRBLMB2_000372	219.421	0.174594	0.154891	1.12721	0.259655	0.680154	NA	IclR family transcriptional regulator
LMB2-1.2_000373	MRBLMB2_000373	687.289	0.339372	0.10722	3.1652	0.00154979	0.0497485	NA	DEAD/DEAH box helicase
LMB2-1.2_000374	MRBLMB2_000374	103.615	-0.278042	0.295051	-0.942352	0.346012	NA	NA	pilus assembly protein CpaE
LMB2-1.2_000375	MRBLMB2_000375	1327.6	2.0843	0.603819	3.45187	0.000556721	0.027118	paaA;go_function=phenylacetyl-CoA 1%2C2-epoxidase activity|0097266||IEA;go_process=phenylacetate catabolic process|0010124||IEA	1%2C2-phenylacetyl-CoA epoxidase subunit A
LMB2-1.2_000376	MRBLMB2_000376	172.459	0.99383	0.443506	2.24085	0.0250358	0.248586	paaB;go_process=phenylacetate catabolic process|0010124||IEA	1%2C2-phenylacetyl-CoA epoxidase subunit B
LMB2-1.2_000377	MRBLMB2_000377	266.972	0.204013	0.137828	1.4802	0.13882	0.542803	paaC;go_process=phenylacetate catabolic process|0010124||IEA	phenylacetate-CoA oxygenase subunit PaaC
LMB2-1.2_000378	MRBLMB2_000378	126.388	0.0745713	0.176086	0.423494	0.671935	0.84115	paaJ;go_process=phenylacetate catabolic process|0010124||IEA	phenylacetate-CoA oxygenase subunit PaaJ
LMB2-1.2_000379	MRBLMB2_000379	265.324	0.171505	0.128075	1.33909	0.18054	0.592263	paaK;go_process=phenylacetate catabolic process|0010124||IEA	phenylacetate-CoA oxygenase/reductase subunit PaaK
LMB2-1.2_000380	MRBLMB2_000380	195.73	0.132159	0.136795	0.966109	0.33399	0.744017	NA	enoyl-CoA hydratase/isomerase family protein
LMB2-1.2_000381	MRBLMB2_000381	939.357	1.39106	0.423668	3.28337	0.00102575	0.0406198	NA	ATP-dependent DNA ligase
LMB2-1.2_000382	MRBLMB2_000382	235.76	0.270101	0.241571	1.1181	0.263523	0.686006	NA	phosphoribosyltransferase
LMB2-1.2_000383	MRBLMB2_000383	161.413	-0.256532	0.370677	-0.692064	0.488897	0.790629	NA	transglutaminase family protein
LMB2-1.2_000384	MRBLMB2_000384	177.46	-0.335738	0.381013	-0.881172	0.378225	0.764191	NA	alpha-E domain-containing protein
LMB2-1.2_000385	MRBLMB2_000385	390.483	-0.359224	0.410668	-0.87473	0.381721	0.764191	NA	circularly permuted type 2 ATP-grasp protein
LMB2-1.2_000386	MRBLMB2_000386	363.516	0.00866519	0.132178	0.0655568	0.947731	0.969329	NA	thiamine pyrophosphate-dependent enzyme
LMB2-1.2_000387	MRBLMB2_000387	219.417	-0.0452283	0.200538	-0.225535	0.821563	0.906682	NA	PhzF family phenazine biosynthesis protein
LMB2-1.2_000388	MRBLMB2_000388	106.486	-0.0129201	0.202249	-0.0638824	0.949064	0.970113	NA	NUDIX domain-containing protein
LMB2-1.2_000389	MRBLMB2_000389	403.779	1.12396	0.41626	2.70015	0.00693085	0.1208	NA	VOC family protein
LMB2-1.2_000390	MRBLMB2_000390	539.682	-0.243056	0.193047	-1.25906	0.20801	0.622366	NA	FAD-dependent monooxygenase
LMB2-1.2_000391	MRBLMB2_000391	508.526	-0.318968	0.0893484	-3.56994	0.000357064	0.020508	NA	MHS family MFS transporter
LMB2-1.2_000392	MRBLMB2_000392	481.183	-0.105884	0.138852	-0.762568	0.445721	0.78046	NA	fumarylacetoacetate hydrolase family protein
LMB2-1.2_000393	MRBLMB2_000393	162.605	-0.163364	0.147149	-1.11019	0.266916	0.687933	NA	GntR family transcriptional regulator
LMB2-1.2_000394	MRBLMB2_000394	507.938	-0.150795	0.189578	-0.795422	0.426368	0.772692	hpaE;go_function=5-carboxymethyl-2-hydroxymuconic-semialdehyde dehydrogenase activity|0018480||IEA;go_process=4-hydroxyphenylacetate catabolic process|1901023||IEA	5-carboxymethyl-2-hydroxymuconate semialdehyde dehydrogenase
LMB2-1.2_000395	MRBLMB2_000395	323.908	-0.107999	0.159287	-0.678011	0.497765	0.792562	hpaD;go_function=3%2C4-dihydroxyphenylacetate 2%2C3-dioxygenase activity|0008687||IEA	3%2C4-dihydroxyphenylacetate 2%2C3-dioxygenase
LMB2-1.2_000396	MRBLMB2_000396	192.549	-0.289546	0.172841	-1.67522	0.093891	0.460823	NA	fumarylacetoacetate hydrolase family protein
LMB2-1.2_000397	MRBLMB2_000397	139.041	-0.305205	0.158249	-1.92863	0.0537768	0.357027	NA	HpcH/HpaI aldolase/citrate lyase family protein
LMB2-1.2_000398	MRBLMB2_000398	264.593	-0.337736	0.233102	-1.44887	0.147373	0.555232	NA	MFS transporter
LMB2-1.2_000399	MRBLMB2_000399	506.715	0.918088	0.463647	1.98014	0.0476873	0.339321	NA	hypothetical protein
LMB2-1.2_000400	MRBLMB2_000400	183.407	0.0362067	0.332107	0.109021	0.913186	0.95116	NA	ATP-binding protein
LMB2-1.2_000401	MRBLMB2_000401	315.239	0.972129	0.275566	3.52776	0.000419095	0.0227528	NA	phage holin family protein
LMB2-1.2_000402	MRBLMB2_000402	555.764	-0.126295	0.300243	-0.420642	0.674016	0.84152	NA	bifunctional methylenetetrahydrofolate dehydrogenase/methenyltetrahydrofolate cyclohydrolase
LMB2-1.2_000403	MRBLMB2_000403	860.109	-0.138499	0.393135	-0.352293	0.724619	0.859309	NA	serine hydroxymethyltransferase
LMB2-1.2_000404	MRBLMB2_000404	451.843	0.277458	0.141712	1.9579	0.0502415	0.345587	NA	beta-N-acetylhexosaminidase
LMB2-1.2_000405	MRBLMB2_000405	256.173	-0.0709368	0.223452	-0.317458	0.750896	0.868752	nagA;go_function=N-acetylglucosamine-6-phosphate deacetylase activity|0008448||IEA;go_process=amino sugar metabolic process|0006040||IEA	N-acetylglucosamine-6-phosphate deacetylase
LMB2-1.2_000406	MRBLMB2_000406	269.975	0.0933162	0.180251	0.5177	0.604668	0.825167	NA	sigma-70 family RNA polymerase sigma factor
LMB2-1.2_000407	MRBLMB2_000407	165.02	0.241149	0.203254	1.18644	0.235448	0.651742	NA	hypothetical protein
LMB2-1.2_000408	MRBLMB2_000408	161.487	-0.2704	0.21066	-1.28359	0.199286	0.614282	NA	YrdB family protein
LMB2-1.2_000409	MRBLMB2_000409	422.454	0.096007	0.20851	0.460443	0.645198	0.834	NA	FAD-binding protein
LMB2-1.2_000410	MRBLMB2_000410	146.229	0.0863734	0.146241	0.590625	0.554772	0.813406	NA	NUDIX domain-containing protein
LMB2-1.2_000411	MRBLMB2_000411	315.361	0.115627	0.142445	0.81173	0.416946	0.772692	nagB;go_function=glucosamine-6-phosphate deaminase activity|0004342||IEA;go_process=N-acetylglucosamine catabolic process|0006046||IEA	glucosamine-6-phosphate deaminase
LMB2-1.2_000412	MRBLMB2_000412	195.129	-0.182071	0.230213	-0.790881	0.429014	0.773336	NA	ROK family protein
LMB2-1.2_000413	MRBLMB2_000413	297.225	-0.0621987	0.112987	-0.550494	0.581981	0.817693	NA	ROK family transcriptional regulator
LMB2-1.2_000414	MRBLMB2_000414	657.649	-0.158465	0.291831	-0.543002	0.587129	0.820322	NA	family 20 glycosylhydrolase
LMB2-1.2_000415	MRBLMB2_000415	282.006	0.019501	0.188623	0.103386	0.917657	0.953932	NA	alanine racemase
LMB2-1.2_000416	MRBLMB2_000416	142.772	0.438181	0.151249	2.89708	0.00376654	0.0831808	NA	RidA family protein
LMB2-1.2_000417	MRBLMB2_000417	1598.62	1.04084	0.545245	1.90894	0.0562694	0.368488	NA	L%2CD-transpeptidase/peptidoglycan binding protein
LMB2-1.2_000418	MRBLMB2_000418	4023.12	1.08402	0.621746	1.74351	0.0812447	0.434079	NA	NADP-dependent isocitrate dehydrogenase
LMB2-1.2_000419	MRBLMB2_000419	322.865	0.323604	0.310858	1.041	0.297875	0.712107	NA	GNAT family N-acetyltransferase
LMB2-1.2_000420	MRBLMB2_000420	253.593	-0.266832	0.336245	-0.793562	0.42745	0.772692	NA	LacI family transcriptional regulator
LMB2-1.2_000421	MRBLMB2_000421	353.238	0.10045	0.140885	0.712997	0.475847	0.784029	NA	extracellular solute-binding protein
LMB2-1.2_000422	MRBLMB2_000422	185.714	-0.205589	0.235533	-0.872868	0.382735	0.764191	NA	sugar ABC transporter permease
LMB2-1.2_000423	MRBLMB2_000423	157.835	-0.374189	0.291974	-1.28158	0.199989	0.614549	NA	carbohydrate ABC transporter permease
LMB2-1.2_000424	MRBLMB2_000424	495.19	-0.101459	0.268471	-0.377913	0.705495	0.85298	yicI;go_function=hydrolase activity%2C hydrolyzing O-glycosyl compounds|0004553||IEA;go_process=carbohydrate metabolic process|0005975||IEA	alpha-xylosidase
LMB2-1.2_000425	MRBLMB2_000425	262.487	0.573618	0.362495	1.58241	0.113555	0.503593	NA	hypothetical protein
LMB2-1.2_000426	MRBLMB2_000426	943.99	0.748791	0.366866	2.04105	0.0412463	0.317701	NA	ABC transporter ATP-binding protein/permease
LMB2-1.2_000427	MRBLMB2_000427	806.981	0.482917	0.252856	1.90985	0.0561526	0.36844	NA	ABC transporter ATP-binding protein/permease
LMB2-1.2_000428	MRBLMB2_000428	189.985	0.296575	0.142879	2.0757	0.0379215	0.301047	NA	methylated-DNA--[protein]-cysteine S-methyltransferase
LMB2-1.2_000429	MRBLMB2_000429	320.018	-0.0131062	0.229964	-0.0569922	0.954551	0.974528	NA	helix-turn-helix domain-containing protein
LMB2-1.2_000430	MRBLMB2_000430	341.601	-0.305612	0.359049	-0.85117	0.394675	0.766286	NA	amino acid permease
LMB2-1.2_000431	MRBLMB2_000431	244.031	0.106506	0.137496	0.774607	0.438572	0.78025	NA	LysR family transcriptional regulator
LMB2-1.2_000432	MRBLMB2_000432	96.1113	-0.368716	0.613715	-0.600793	0.547978	NA	NA	YjbQ family protein
LMB2-1.2_000433	MRBLMB2_000433	258.793	-0.318496	0.475351	-0.670022	0.502844	0.793517	NA	hypothetical protein
LMB2-1.2_000434	MRBLMB2_000434	123.886	-0.173496	0.534487	-0.324602	0.745482	0.867395	NA	sugar phosphate isomerase/epimerase
LMB2-1.2_000435	MRBLMB2_000435	111.845	-0.324818	0.39783	-0.816475	0.414228	0.772692	NA	triose-phosphate isomerase
LMB2-1.2_000436	MRBLMB2_000436	171.455	-0.252242	0.42815	-0.589145	0.555764	0.813406	NA	SDR family oxidoreductase
LMB2-1.2_000437	MRBLMB2_000437	1560.69	0.490845	0.490757	1.00018	0.317224	0.727118	purH;go_function=catalytic activity|0003824||IEA,IMP cyclohydrolase activity|0003937||IEA,phosphoribosylaminoimidazolecarboxamide formyltransferase activity|0004643||IEA;go_process=purine nucleotide biosynthetic process|0006164||IEA,'de novo' IMP biosynthetic process|0006189||IEA	bifunctional phosphoribosylaminoimidazolecarboxamide formyltransferase/IMP cyclohydrolase
LMB2-1.2_000438	MRBLMB2_000438	220.295	0.00236968	0.2728	0.00868654	0.993069	0.996865	purN;go_function=phosphoribosylglycinamide formyltransferase activity|0004644||IEA;go_process=purine ribonucleotide biosynthetic process|0009152||IEA	phosphoribosylglycinamide formyltransferase
LMB2-1.2_000439	MRBLMB2_000439	314.274	-0.264505	0.198941	-1.32956	0.183662	0.595631	NA	DUF6350 family protein
LMB2-1.2_000440	MRBLMB2_000440	706.777	0.122964	0.237638	0.517444	0.604846	0.825167	NA	NCS2 family permease
LMB2-1.2_000441	MRBLMB2_000441	226.624	0.106188	0.227782	0.466181	0.641086	0.834	NA	TetR family transcriptional regulator
LMB2-1.2_000442	MRBLMB2_000442	178.023	0.307129	0.127028	2.4178	0.0156148	0.197097	NA	VOC family protein
LMB2-1.2_000443	MRBLMB2_000443	2139.18	1.17962	0.665328	1.77299	0.0762309	0.421701	sucD;go_function=catalytic activity|0003824||IEA	succinate--CoA ligase subunit alpha
LMB2-1.2_000444	MRBLMB2_000444	2500.9	0.997569	0.622928	1.60142	0.109284	0.493592	sucC;go_function=catalytic activity|0003824||IEA,ATP binding|0005524||IEA,metal ion binding|0046872||IEA;go_process=tricarboxylic acid cycle|0006099||IEA	ADP-forming succinate--CoA ligase subunit beta
LMB2-1.2_000445	MRBLMB2_000445	243.538	0.0616664	0.109699	0.562142	0.574019	0.816418	NA	TetR/AcrR family transcriptional regulator
LMB2-1.2_000446	MRBLMB2_000446	418.06	0.531177	0.209566	2.53465	0.0112559	0.160457	NA	acyl-CoA dehydrogenase family protein
LMB2-1.2_000447	MRBLMB2_000447	231.811	0.0626943	0.18871	0.332226	0.739718	0.865748	NA	NA
LMB2-1.2_000448	MRBLMB2_000448	438.674	0.187984	0.128816	1.45932	0.144476	0.551369	NA	NAD(P)/FAD-dependent oxidoreductase
LMB2-1.2_000449	MRBLMB2_000449	312.979	-0.148123	0.183555	-0.806966	0.419686	0.772692	NA	ATP-dependent DNA ligase
LMB2-1.2_000450	MRBLMB2_000450	304.502	0.161476	0.117034	1.37974	0.167667	0.582311	ligD	non-homologous end-joining DNA ligase
LMB2-1.2_000451	MRBLMB2_000451	473.458	0.296882	0.274868	1.08009	0.280103	0.696177	NA	SseB family protein
LMB2-1.2_000452	MRBLMB2_000452	871.082	0.140176	0.16639	0.842454	0.399534	0.766786	NA	UvrD-helicase domain-containing protein
LMB2-1.2_000453	MRBLMB2_000453	671.955	-0.270562	0.433984	-0.623437	0.532997	0.804197	NA	lamin tail domain-containing protein
LMB2-1.2_000454	MRBLMB2_000454	301.56	-0.100672	0.13373	-0.752799	0.451571	0.780871	NA	glycerophosphodiester phosphodiesterase
LMB2-1.2_000455	MRBLMB2_000455	4786.24	1.13894	0.684243	1.66453	0.0960068	0.462316	NA	Bax inhibitor-1/YccA family protein
LMB2-1.2_000456	MRBLMB2_000456	2663.39	1.03392	0.710205	1.4558	0.145447	0.552527	NA	GlsB/YeaQ/YmgE family stress response membrane protein
LMB2-1.2_000457	MRBLMB2_000457	344.256	-0.112846	0.304513	-0.370579	0.710951	0.854874	NA	RNA polymerase sigma factor
LMB2-1.2_000458	MRBLMB2_000458	154.955	0.465027	0.341942	1.35996	0.173843	0.589874	NA	YciI family protein
LMB2-1.2_000459	MRBLMB2_000459	234.795	-0.0605013	0.158111	-0.38265	0.701979	0.851572	NA	L-lactate dehydrogenase
LMB2-1.2_000460	MRBLMB2_000460	1211.68	0.549895	0.452581	1.21502	0.224358	0.640354	guaA;go_function=GMP synthase (glutamine-hydrolyzing) activity|0003922||IEA,ATP binding|0005524||IEA,pyrophosphatase activity|0016462||IEA;go_process=GMP biosynthetic process|0006177||IEA	glutamine-hydrolyzing GMP synthase
LMB2-1.2_000461	MRBLMB2_000461	572.547	0.893053	0.47893	1.86468	0.0622258	0.383612	NA	DUF3817 domain-containing protein
LMB2-1.2_000462	MRBLMB2_000462	86.6428	0.0746927	0.164725	0.453438	0.650234	NA	NA	type II toxin-antitoxin system prevent-host-death family antitoxin
LMB2-1.2_000463	MRBLMB2_000463	93.9432	-0.0537054	0.151347	-0.354849	0.722703	NA	NA	type II toxin-antitoxin system VapC family toxin
LMB2-1.2_000464	MRBLMB2_000464	235.339	-0.0513029	0.272228	-0.188455	0.85052	0.919112	NA	carbohydrate kinase
LMB2-1.2_000465	MRBLMB2_000465	293.333	-0.117048	0.188923	-0.619552	0.535553	0.804685	NA	ADP-dependent glucokinase/phosphofructokinase
LMB2-1.2_000466	MRBLMB2_000466	244.882	0.176552	0.212883	0.829338	0.406913	0.769105	NA	ketose-bisphosphate aldolase
LMB2-1.2_000467	MRBLMB2_000467	183.448	-0.118018	0.151834	-0.777283	0.436992	0.778673	NA	carbohydrate ABC transporter permease
LMB2-1.2_000468	MRBLMB2_000468	202.985	-0.154967	0.224627	-0.689886	0.490266	0.790629	NA	sugar ABC transporter permease
LMB2-1.2_000469	MRBLMB2_000469	550.159	0.357774	0.215089	1.66338	0.0962374	0.462764	NA	sugar ABC transporter substrate-binding protein
LMB2-1.2_000470	MRBLMB2_000470	248.114	-0.185401	0.264236	-0.70165	0.482898	0.787301	NA	DeoR/GlpR family DNA-binding transcription regulator
LMB2-1.2_000471	MRBLMB2_000471	2864.53	0.715591	0.451357	1.58542	0.11287	0.501878	NA	ExeM/NucH family extracellular endonuclease
LMB2-1.2_000472	MRBLMB2_000472	305.992	-0.13388	0.123331	-1.08554	0.277685	0.6939	NA	SURF1 family protein
LMB2-1.2_000473	MRBLMB2_000473	1198.54	0.699511	0.539884	1.29567	0.19509	0.609265	NA	GuaB3 family IMP dehydrogenase-related protein
LMB2-1.2_000474	MRBLMB2_000474	543.621	0.118271	0.0964115	1.22674	0.219922	0.6351	NA	ATP-binding cassette domain-containing protein
LMB2-1.2_000475	MRBLMB2_000475	523.554	-0.155881	0.0848607	-1.8369	0.0662248	0.392663	NA	PAS domain-containing sensor histidine kinase
LMB2-1.2_000476	MRBLMB2_000476	62.6394	-0.413603	0.187255	-2.20877	0.0271909	NA	NA	response regulator
LMB2-1.2_000477	MRBLMB2_000477	10.828	-1.52108	0.424563	-3.58269	0.000340072	NA	NA	hypothetical protein
LMB2-1.2_000478	MRBLMB2_000478	473.173	-0.102168	0.11774	-0.86774	0.385536	0.764191	NA	glycosyltransferase family 2 protein
LMB2-1.2_000479	MRBLMB2_000479	180.404	-0.0919311	0.157559	-0.583472	0.559575	0.813861	NA	PHP domain-containing protein
LMB2-1.2_000480	MRBLMB2_000480	235.873	-0.0915367	0.159783	-0.57288	0.566726	0.813861	NA	ATP-grasp domain-containing protein
LMB2-1.2_000481	MRBLMB2_000481	371.304	-0.111432	0.127799	-0.871928	0.383248	0.764191	NA	response regulator
LMB2-1.2_000482	MRBLMB2_000482	104.946	0.0967278	0.235942	0.409965	0.681832	0.843147	NA	DUF2277 domain-containing protein
LMB2-1.2_000483	MRBLMB2_000483	2404.14	0.963943	0.59979	1.60713	0.108025	0.492901	guaB;go_function=IMP dehydrogenase activity|0003938||IEA;go_process=purine ribonucleotide biosynthetic process|0009152||IEA	IMP dehydrogenase
LMB2-1.2_000484	MRBLMB2_000484	711.178	0.232849	0.345378	0.674186	0.500193	0.793274	NA	branched-chain amino acid ABC transporter permease
LMB2-1.2_000485	MRBLMB2_000485	446.093	0.0726176	0.282157	0.257366	0.796896	0.892012	NA	branched-chain amino acid ABC transporter permease
LMB2-1.2_000486	MRBLMB2_000486	370.06	-0.0354955	0.252954	-0.140324	0.888404	0.940367	NA	ABC transporter ATP-binding protein
LMB2-1.2_000487	MRBLMB2_000487	333.909	-0.0617986	0.210509	-0.293567	0.769089	0.877543	NA	ABC transporter ATP-binding protein
LMB2-1.2_000488	MRBLMB2_000488	3520.3	0.687363	0.685139	1.00325	0.315742	0.725657	NA	ABC transporter substrate-binding protein
LMB2-1.2_000489	MRBLMB2_000489	246.671	-0.28546	0.334735	-0.852795	0.393773	0.766286	rarD;go_component=integral component of plasma membrane|0005887||IEA;go_function=transporter activity|0005215||IEA;go_process=transport|0006810||IEA	EamA family transporter RarD
LMB2-1.2_000490	MRBLMB2_000490	360.632	-0.226299	0.396849	-0.570239	0.568515	0.813861	NA	Hsp70 family protein
LMB2-1.2_000491	MRBLMB2_000491	524.029	-0.370961	0.472632	-0.784883	0.432522	0.776192	NA	helix-turn-helix transcriptional regulator
LMB2-1.2_000492	MRBLMB2_000492	157.849	-0.201455	0.400121	-0.503486	0.614623	0.828154	NA	IniB N-terminal domain-containing protein
LMB2-1.2_000493	MRBLMB2_000493	358.653	-0.23887	0.46632	-0.512244	0.60848	0.825871	NA	dynamin family protein
LMB2-1.2_000494	MRBLMB2_000494	405.994	-0.343397	0.449344	-0.764219	0.444737	0.78046	NA	dynamin family protein
LMB2-1.2_000495	MRBLMB2_000495	48.008	0.126079	0.22225	0.567286	0.57052	NA	NA	NA
LMB2-1.2_000496	MRBLMB2_000496	304.912	-0.232267	0.289593	-0.802046	0.422526	0.772692	NA	NA
LMB2-1.2_000497	MRBLMB2_000497	1007.87	0.833389	0.575333	1.44853	0.147468	0.555232	groES;go_function=ATP binding|0005524||IEA,ATP hydrolysis activity|0016887||IEA;go_process=protein folding|0006457||IEA	co-chaperone GroES
LMB2-1.2_000498	MRBLMB2_000498	347.537	0.0235509	0.204152	0.115359	0.90816	0.949003	NA	SAM-dependent methyltransferase
LMB2-1.2_000499	MRBLMB2_000499	280.022	-0.234785	0.322495	-0.728028	0.466596	0.781541	NA	NA
LMB2-1.2_000500	MRBLMB2_000500	237.828	-0.392825	0.297163	-1.32192	0.186195	0.596321	NA	NA
LMB2-1.2_000501	MRBLMB2_000501	107.148	-0.0589627	0.175935	-0.335139	0.737521	0.864678	NA	NA
LMB2-1.2_000502	MRBLMB2_000502	318.283	-0.0714457	0.0958577	-0.74533	0.456072	0.78104	tsaD;go_process=tRNA modification|0006400||IEA	tRNA (adenosine(37)-N6)-threonylcarbamoyltransferase complex transferase subunit TsaD
LMB2-1.2_000503	MRBLMB2_000503	105.451	-0.0933932	0.173078	-0.539601	0.589472	0.820322	rimI;go_function=ribosomal protein S5-alanine N-acetyltransferase activity|0008999||IEA;go_process=cellular protein modification process|0006464||IEA,ribosome biogenesis|0042254||IEA	ribosomal protein S18-alanine N-acetyltransferase
LMB2-1.2_000504	MRBLMB2_000504	157.75	0.00519933	0.169276	0.0307152	0.975497	0.986635	tsaB;go_function=double-stranded RNA binding|0003725||IEA;go_process=tRNA modification|0006400||IEA	tRNA (adenosine(37)-N6)-threonylcarbamoyltransferase complex dimerization subunit type 1 TsaB
LMB2-1.2_000505	MRBLMB2_000505	120.612	-0.0181551	0.18156	-0.0999945	0.920349	0.955306	tsaE;go_component=cytoplasm|0005737||IEA;go_function=ATP hydrolysis activity|0016887||IEA;go_process=tRNA modification|0006400||IEA	tRNA (adenosine(37)-N6)-threonylcarbamoyltransferase complex ATPase subunit type 1 TsaE
LMB2-1.2_000506	MRBLMB2_000506	296.816	-0.0495113	0.110576	-0.447759	0.654327	0.836168	alr;go_function=alanine racemase activity|0008784||IEA;go_process=peptidoglycan biosynthetic process|0009252||IEA	alanine racemase
LMB2-1.2_000507	MRBLMB2_000507	156.302	0.307773	0.323336	0.951867	0.341164	0.749971	NA	holo-ACP synthase
LMB2-1.2_000508	MRBLMB2_000508	1761.23	0.441406	0.518258	0.851711	0.394375	0.766286	glmS;go_function=glutamine-fructose-6-phosphate transaminase (isomerizing) activity|0004360||IEA;go_process=amino sugar metabolic process|0006040||IEA,peptidoglycan biosynthetic process|0009252||IEA	glutamine--fructose-6-phosphate transaminase (isomerizing)
LMB2-1.2_000509	MRBLMB2_000509	321.367	-0.148405	0.0919966	-1.61315	0.106711	0.488693	coaA;go_function=pantothenate kinase activity|0004594||IEA;go_process=coenzyme A biosynthetic process|0015937||IEA	type I pantothenate kinase
LMB2-1.2_000510	MRBLMB2_000510	337.503	0.0583474	0.127461	0.457765	0.647121	0.834058	NA	Ppx/GppA family phosphatase
LMB2-1.2_000511	MRBLMB2_000511	896.376	0.157315	0.378272	0.415879	0.677499	0.84212	glmM;go_function=phosphoglucosamine mutase activity|0008966||IEA;go_process=lipopolysaccharide biosynthetic process|0009103||IEA,peptidoglycan biosynthetic process|0009252||IEA	phosphoglucosamine mutase
LMB2-1.2_000512	MRBLMB2_000512	1052.69	0.213449	0.613229	0.348074	0.727785	0.859937	rpsI;go_component=ribosome|0005840||IEA;go_function=structural constituent of ribosome|0003735||IEA;go_process=translation|0006412||IEA	30S ribosomal protein S9
LMB2-1.2_000513	MRBLMB2_000513	933.382	0.423562	0.598851	0.707292	0.479385	0.785861	rplM;go_component=organellar large ribosomal subunit|0000315||IEA,cytosolic large ribosomal subunit|0022625||IEA;go_function=structural constituent of ribosome|0003735||IEA;go_process=translation|0006412||IEA	50S ribosomal protein L13
LMB2-1.2_000514	MRBLMB2_000514	245.373	0.177948	0.233246	0.762919	0.445512	0.78046	NA	endonuclease/exonuclease/phosphatase family protein
LMB2-1.2_000515	MRBLMB2_000515	226.755	-0.0650805	0.232609	-0.279786	0.779642	0.880334	NA	NA
LMB2-1.2_000516	MRBLMB2_000516	254.959	0.037952	0.121549	0.312236	0.754861	0.871054	truA;go_function=pseudouridine synthase activity|0009982||IEA;go_process=tRNA modification|0006400||IEA	tRNA pseudouridine(38-40) synthase TruA
LMB2-1.2_000517	MRBLMB2_000517	711.764	0.786243	0.36476	2.15551	0.0311219	0.275732	NA	APC family permease
LMB2-1.2_000518	MRBLMB2_000518	88.7825	0.0596962	0.347239	0.171917	0.863503	NA	NA	helix-turn-helix transcriptional regulator
LMB2-1.2_000519	MRBLMB2_000519	165.928	0.170912	0.271556	0.62938	0.5291	0.804197	NA	SDR family oxidoreductase
LMB2-1.2_000520	MRBLMB2_000520	69.9236	-0.0106416	0.268877	-0.0395779	0.96843	NA	NA	NA
LMB2-1.2_000521	MRBLMB2_000521	173.824	0.174405	0.161159	1.08219	0.279169	0.694549	NA	Asp23/Gls24 family envelope stress response protein
LMB2-1.2_000522	MRBLMB2_000522	215.409	0.567695	0.249407	2.27618	0.0228353	0.238707	NA	sigma-70 family RNA polymerase sigma factor
LMB2-1.2_000523	MRBLMB2_000523	185.26	0.75455	0.244583	3.08505	0.0020352	0.058551	NA	Asp23/Gls24 family envelope stress response protein
LMB2-1.2_000524	MRBLMB2_000524	159.957	-0.240159	0.375201	-0.64008	0.52212	0.804197	NA	TetR/AcrR family transcriptional regulator
LMB2-1.2_000525	MRBLMB2_000525	469.122	-0.0967317	0.260909	-0.370749	0.710825	0.854874	NA	MFS transporter
LMB2-1.2_000526	MRBLMB2_000526	177.193	0.925702	0.483658	1.91396	0.0556254	0.365694	NA	NA
LMB2-1.2_000527	MRBLMB2_000527	189.465	-0.0292211	0.294287	-0.0992944	0.920905	0.955306	NA	SDR family oxidoreductase
LMB2-1.2_000528	MRBLMB2_000528	188.057	-0.13236	0.240158	-0.551136	0.58154	0.817693	NA	MarR family winged helix-turn-helix transcriptional regulator
LMB2-1.2_000529	MRBLMB2_000529	345.119	-0.0625753	0.195565	-0.319972	0.748989	0.868287	dinB;go_function=damaged DNA binding|0003684||IEA,DNA-directed DNA polymerase activity|0003887||IEA;go_process=DNA repair|0006281||IEA	DNA polymerase IV
LMB2-1.2_000530	MRBLMB2_000530	435.528	-0.281448	0.442676	-0.635789	0.524914	0.804197	NA	endonuclease/exonuclease/phosphatase family protein
LMB2-1.2_000531	MRBLMB2_000531	17.8739	-0.719295	0.452592	-1.58928	0.111997	NA	NA	NA
LMB2-1.2_000532	MRBLMB2_000532	20.8338	-0.121873	0.511448	-0.238291	0.811655	NA	NA	NA
LMB2-1.2_000533	MRBLMB2_000533	562.305	0.177364	0.248769	0.712965	0.475868	0.784029	NA	peptidoglycan DD-metalloendopeptidase family protein
LMB2-1.2_000534	MRBLMB2_000534	225.464	-0.0092814	0.205007	-0.0452735	0.963889	0.980968	NA	inositol monophosphatase
LMB2-1.2_000535	MRBLMB2_000535	673.998	0.861913	0.472095	1.82572	0.0678925	0.398196	NA	hypothetical protein
LMB2-1.2_000536	MRBLMB2_000536	376.557	0.61233	0.321449	1.90491	0.0567923	0.370471	NA	enoyl-CoA hydratase/isomerase family protein
LMB2-1.2_000537	MRBLMB2_000537	108.013	-0.0377781	0.186232	-0.202855	0.839248	0.913028	NA	FBP domain-containing protein
LMB2-1.2_000538	MRBLMB2_000538	94.4661	-0.0532536	0.190354	-0.279761	0.779661	NA	NA	NA
LMB2-1.2_000539	MRBLMB2_000539	182.349	-0.143979	0.26495	-0.543421	0.58684	0.820322	NA	bile acid:sodium symporter family protein
LMB2-1.2_000540	MRBLMB2_000540	173.105	-0.0296056	0.271196	-0.109167	0.91307	0.95116	NA	FCD domain-containing protein
LMB2-1.2_000541	MRBLMB2_000541	375.446	-0.125483	0.253946	-0.494134	0.621211	0.83108	NA	GntP family permease
LMB2-1.2_000542	MRBLMB2_000542	154.55	-0.262139	0.328354	-0.798345	0.42467	0.772692	NA	gluconokinase
LMB2-1.2_000543	MRBLMB2_000543	100.354	0.306384	0.193131	1.58641	0.112647	NA	NA	CsbD family protein
LMB2-1.2_000544	MRBLMB2_000544	196.002	0.0718013	0.115532	0.621486	0.53428	0.804287	NA	hypothetical protein
LMB2-1.2_000545	MRBLMB2_000545	136.052	0.198077	0.158216	1.25194	0.210591	0.625089	NA	alkaline shock response membrane anchor protein AmaP
LMB2-1.2_000546	MRBLMB2_000546	91.8742	0.211371	0.178411	1.18475	0.236118	NA	NA	hypothetical protein
LMB2-1.2_000547	MRBLMB2_000547	36.131	-0.0767577	0.321595	-0.238678	0.811355	NA	NA	DUF2273 domain-containing protein
LMB2-1.2_000548	MRBLMB2_000548	271.148	1.2299	0.383165	3.20984	0.00132809	0.0458445	NA	Asp23/Gls24 family envelope stress response protein
LMB2-1.2_000549	MRBLMB2_000549	125.216	-0.399334	0.524521	-0.761331	0.446459	0.78046	NA	NA
LMB2-1.2_000550	MRBLMB2_000550	47.9211	-0.224679	0.370279	-0.606783	0.543995	NA	NA	NA
LMB2-1.2_000551	MRBLMB2_000551	114.547	-0.429553	0.348902	-1.23116	0.218263	0.634922	NA	NA
LMB2-1.2_000552	MRBLMB2_000552	315.361	-0.455614	0.252738	-1.80272	0.071433	0.406741	NA	ABC transporter permease
LMB2-1.2_000553	MRBLMB2_000553	194.496	-0.558032	0.181908	-3.06766	0.00215741	0.0605153	NA	ABC transporter ATP-binding protein
LMB2-1.2_000554	MRBLMB2_000554	338.71	-0.379816	0.165803	-2.29077	0.0219767	0.234177	NA	NA
LMB2-1.2_000555	MRBLMB2_000555	645.082	-0.367955	0.393519	-0.935037	0.349769	0.753728	NA	NA
LMB2-1.2_000556	MRBLMB2_000556	495.298	-0.305752	0.42199	-0.724547	0.46873	0.782459	NA	NA
LMB2-1.2_000557	MRBLMB2_000557	1902.94	1.65426	0.606824	2.7261	0.00640879	0.116605	NA	NA
LMB2-1.2_000558	MRBLMB2_000558	250.969	0.120896	0.271236	0.445723	0.655798	0.836452	NA	NA
LMB2-1.2_000559	MRBLMB2_000559	269.554	0.682183	0.350686	1.94528	0.0517414	0.349021	NA	RNA polymerase sigma factor
LMB2-1.2_000560	MRBLMB2_000560	46.4274	-0.54898	0.23655	-2.32078	0.0202986	NA	NA	NA
LMB2-1.2_000561	MRBLMB2_000561	260.417	-0.217181	0.175571	-1.237	0.216089	0.631086	NA	PfkB family carbohydrate kinase
LMB2-1.2_000562	MRBLMB2_000562	159.327	-0.0710378	0.304105	-0.233597	0.815298	0.902135	NA	hypothetical protein
LMB2-1.2_000563	MRBLMB2_000563	9919.17	1.14021	0.675376	1.68826	0.0913618	0.46004	rpoC;go_component=cytosolic DNA-directed RNA polymerase complex|0000345||IEA;go_function=DNA-directed 5'-3' RNA polymerase activity|0003899||IEA;go_process=transcription%2C DNA-templated|0006351||IEA	DNA-directed RNA polymerase subunit beta'
LMB2-1.2_000564	MRBLMB2_000564	9674.86	1.27354	0.681042	1.86998	0.0614864	0.379749	NA	DNA-directed RNA polymerase subunit beta
LMB2-1.2_000565	MRBLMB2_000565	546.915	-0.127844	0.114534	-1.1162	0.264335	0.686006	NA	ABC transporter ATP-binding protein
LMB2-1.2_000566	MRBLMB2_000566	272.91	-0.208319	0.0964981	-2.15879	0.0308663	0.275732	NA	ABC transporter permease
LMB2-1.2_000567	MRBLMB2_000567	346.831	-0.0445116	0.230678	-0.192959	0.846991	0.9173	NA	ABC transporter permease
LMB2-1.2_000568	MRBLMB2_000568	1867.69	0.375327	0.546927	0.686246	0.492558	0.790629	NA	ABC transporter substrate-binding protein
LMB2-1.2_000569	MRBLMB2_000569	271.135	0.00887081	0.215085	0.0412433	0.967102	0.982475	NA	sugar kinase
LMB2-1.2_000570	MRBLMB2_000570	223.938	-0.0991809	0.349578	-0.283716	0.776628	0.879882	NA	NA
LMB2-1.2_000571	MRBLMB2_000571	193.074	-0.153575	0.274807	-0.558846	0.576267	0.817066	NA	MurR/RpiR family transcriptional regulator
LMB2-1.2_000572	MRBLMB2_000572	282.751	-0.160152	0.217591	-0.736022	0.461717	0.78104	NA	glycoside hydrolase family 3 protein
LMB2-1.2_000573	MRBLMB2_000573	191.824	-0.280808	0.152431	-1.8422	0.0654462	0.390897	NA	carbohydrate ABC transporter permease
LMB2-1.2_000574	MRBLMB2_000574	272.763	0.0681442	0.165403	0.411989	0.680348	0.843147	NA	sugar ABC transporter permease
LMB2-1.2_000575	MRBLMB2_000575	619.422	0.369996	0.266009	1.39092	0.16425	0.579543	NA	sugar ABC transporter substrate-binding protein
LMB2-1.2_000576	MRBLMB2_000576	302.577	-0.253892	0.320168	-0.792996	0.42778	0.772692	NA	LCP family protein
LMB2-1.2_000577	MRBLMB2_000577	234.652	0.224894	0.113574	1.98016	0.047686	0.339321	NA	fused MFS/spermidine synthase
LMB2-1.2_000578	MRBLMB2_000578	291.04	0.364359	0.332118	1.09708	0.272607	0.692419	NA	hypothetical protein
LMB2-1.2_000579	MRBLMB2_000579	144.626	0.139058	0.180819	0.769046	0.441866	0.78046	NA	SprT-like domain-containing protein
LMB2-1.2_000580	MRBLMB2_000580	183.919	0.258279	0.128657	2.0075	0.0446968	0.330658	NA	DUF3054 domain-containing protein
LMB2-1.2_000581	MRBLMB2_000581	95.5001	-0.267447	0.243983	-1.09617	0.273004	NA	NA	2-phosphosulfolactate phosphatase
LMB2-1.2_000582	MRBLMB2_000582	297.376	-0.374079	0.465038	-0.804405	0.421163	0.772692	NA	ABC transporter permease
LMB2-1.2_000583	MRBLMB2_000583	134.445	-0.423545	0.450002	-0.941207	0.346599	0.752106	NA	ABC transporter ATP-binding protein
LMB2-1.2_000584	MRBLMB2_000584	224.642	-0.224499	0.354517	-0.633253	0.526568	0.804197	NA	NA
LMB2-1.2_000585	MRBLMB2_000585	136.124	-0.179175	0.272994	-0.656332	0.511611	0.799852	NA	response regulator transcription factor
LMB2-1.2_000586	MRBLMB2_000586	247.721	-0.225561	0.234471	-0.961999	0.33605	0.746246	NA	histidine kinase
LMB2-1.2_000587	MRBLMB2_000587	166.102	-0.00573532	0.150778	-0.0380381	0.969657	0.984278	NA	class I SAM-dependent methyltransferase
LMB2-1.2_000588	MRBLMB2_000588	222.277	-0.277207	0.304973	-0.908958	0.363372	0.759696	NA	NA
LMB2-1.2_000589	MRBLMB2_000589	253.706	-0.158181	0.188664	-0.838425	0.401792	0.766831	NA	AMP-binding protein
LMB2-1.2_000590	MRBLMB2_000590	396.665	0.381105	0.260159	1.46489	0.14295	0.551071	NA	1%2C4-dihydroxy-2-naphthoyl-CoA synthase
LMB2-1.2_000591	MRBLMB2_000591	224.496	0.0293061	0.174718	0.167734	0.866792	0.927847	NA	permease prefix domain 1-containing protein
LMB2-1.2_000592	MRBLMB2_000592	93.2297	0.0874157	0.307028	0.284716	0.775862	NA	NA	PadR family transcriptional regulator
LMB2-1.2_000593	MRBLMB2_000593	296.965	-0.0867506	0.193072	-0.449318	0.653202	0.835446	NA	GNAT family N-acetyltransferase
LMB2-1.2_000594	MRBLMB2_000594	267.69	0.135523	0.151669	0.893547	0.371564	0.761701	NA	o-succinylbenzoate synthase
LMB2-1.2_000595	MRBLMB2_000595	287.229	0.403069	0.227512	1.77164	0.0764551	0.421701	NA	TetR/AcrR family transcriptional regulator
LMB2-1.2_000596	MRBLMB2_000596	1938.9	0.719728	0.495067	1.4538	0.146002	0.553425	NA	MMPL family transporter
LMB2-1.2_000597	MRBLMB2_000597	923.145	0.638667	0.383266	1.66638	0.0956373	0.461649	NA	YhgE/Pip family protein
LMB2-1.2_000598	MRBLMB2_000598	217.095	-0.156293	0.252915	-0.617966	0.536597	0.804809	NA	2'-5' RNA ligase family protein
LMB2-1.2_000599	MRBLMB2_000599	727.061	0.898122	0.414098	2.16886	0.0300931	0.273028	ccsB;go_function=heme binding|0020037||IEA;go_process=cytochrome complex assembly|0017004||IEA	c-type cytochrome biogenesis protein CcsB
LMB2-1.2_000600	MRBLMB2_000600	488.43	-0.12966	0.107987	-1.2007	0.229868	0.648235	NA	cytochrome c biogenesis protein ResB
LMB2-1.2_000601	MRBLMB2_000601	192.899	-0.38786	0.283449	-1.36836	0.171199	0.589823	NA	cytochrome c biogenesis CcdA family protein
LMB2-1.2_000602	MRBLMB2_000602	229.391	0.0444457	0.182415	0.243652	0.807501	0.897341	NA	TlpA family protein disulfide reductase
LMB2-1.2_000603	MRBLMB2_000603	130.234	-0.0352082	0.240742	-0.146248	0.883725	0.937699	NA	MerR family transcriptional regulator
LMB2-1.2_000604	MRBLMB2_000604	279.18	-0.149483	0.323031	-0.462752	0.643542	0.834	NA	NAD(P)/FAD-dependent oxidoreductase
LMB2-1.2_000605	MRBLMB2_000605	269.987	0.173309	0.188599	0.918926	0.358134	0.759303	NA	histidine phosphatase family protein
LMB2-1.2_000606	MRBLMB2_000606	309.574	0.572521	0.39173	1.46152	0.143873	0.551292	NA	DUF5684 domain-containing protein
LMB2-1.2_000607	MRBLMB2_000607	1133.1	0.169573	0.333917	0.50783	0.611572	0.825871	aspS;go_function=nucleotide binding|0000166||IEA,aminoacyl-tRNA ligase activity|0004812||IEA,ATP binding|0005524||IEA,ligase activity|0016874||IEA;go_process=tRNA aminoacylation for protein translation|0006418||IEA	aspartate--tRNA ligase
LMB2-1.2_000608	MRBLMB2_000608	274.894	0.00895745	0.268416	0.0333716	0.973378	0.985974	NA	TSUP family transporter
LMB2-1.2_000609	MRBLMB2_000609	249.667	-0.19587	0.346234	-0.565717	0.571586	0.814758	NA	ABC transporter substrate-binding protein
LMB2-1.2_000610	MRBLMB2_000610	167.983	-0.351128	0.370816	-0.946905	0.343687	0.752106	NA	ABC transporter permease subunit
LMB2-1.2_000611	MRBLMB2_000611	137.208	-0.363679	0.440058	-0.826434	0.408558	0.769976	NA	ABC transporter permease subunit
LMB2-1.2_000612	MRBLMB2_000612	272.872	-0.413495	0.484666	-0.853156	0.393573	0.766286	NA	ABC transporter ATP-binding protein
LMB2-1.2_000613	MRBLMB2_000613	193.24	0.0058869	0.255381	0.0230514	0.981609	0.990437	NA	DUF4325 domain-containing protein
LMB2-1.2_000614	MRBLMB2_000614	78.387	0.136413	0.217553	0.627034	0.530637	NA	NA	YegP family protein
LMB2-1.2_000615	MRBLMB2_000615	275.98	-0.0625482	0.170894	-0.366005	0.714362	0.856187	NA	amino acid ABC transporter ATP-binding protein
LMB2-1.2_000616	MRBLMB2_000616	379.936	0.0362351	0.32062	0.113016	0.910018	0.949216	NA	amino acid ABC transporter permease
LMB2-1.2_000617	MRBLMB2_000617	763.421	0.425686	0.514319	0.82767	0.407858	0.769105	NA	basic amino acid ABC transporter substrate-binding protein
LMB2-1.2_000618	MRBLMB2_000618	102.23	0.0590626	0.21709	0.272065	0.785572	NA	NA	Dabb family protein
LMB2-1.2_000619	MRBLMB2_000619	60.9488	-0.297585	0.296835	-1.00253	0.316088	NA	NA	glutaredoxin family protein
LMB2-1.2_000620	MRBLMB2_000620	145.167	0.204304	0.335064	0.609745	0.542031	0.80908	NA	rhodanese-like domain-containing protein
LMB2-1.2_000621	MRBLMB2_000621	60.7684	-0.90802	0.266365	-3.40893	0.000652173	NA	NA	AURKAIP1/COX24 domain-containing protein
LMB2-1.2_000622	MRBLMB2_000622	92.5778	-0.435157	0.286979	-1.51634	0.129434	NA	NA	helix-turn-helix domain-containing protein
LMB2-1.2_000623	MRBLMB2_000623	311.245	0.120897	0.109292	1.10619	0.268645	0.690274	NA	TetR family transcriptional regulator
LMB2-1.2_000624	MRBLMB2_000624	226.237	0.0513753	0.246079	0.208775	0.834624	0.911237	NA	ATP-binding cassette domain-containing protein
LMB2-1.2_000625	MRBLMB2_000625	230.151	-0.0575579	0.202096	-0.284804	0.775794	0.879882	NA	ABC transporter permease
LMB2-1.2_000626	MRBLMB2_000626	274.619	0.200553	0.157993	1.26937	0.204308	0.617325	NA	metalloregulator ArsR/SmtB family transcription factor
LMB2-1.2_000627	MRBLMB2_000627	405.482	-0.0657261	0.201409	-0.326331	0.744174	0.867159	NA	TrkH family potassium uptake protein
LMB2-1.2_000628	MRBLMB2_000628	289.854	0.149004	0.167549	0.889316	0.373833	0.761701	NA	TrkA family potassium uptake protein
LMB2-1.2_000629	MRBLMB2_000629	110.647	0.0402531	0.191151	0.210583	0.833213	0.910871	NA	DUF1905 domain-containing protein
LMB2-1.2_000630	MRBLMB2_000630	361.464	0.470943	0.278496	1.69102	0.0908321	0.46004	proC;go_function=pyrroline-5-carboxylate reductase activity|0004735||IEA;go_process=proline biosynthetic process|0006561||IEA	pyrroline-5-carboxylate reductase
LMB2-1.2_000631	MRBLMB2_000631	435.961	0.166535	0.152714	1.09051	0.27549	0.692602	NA	cation diffusion facilitator family transporter
LMB2-1.2_000632	MRBLMB2_000632	146.152	-0.0681307	0.328976	-0.207099	0.835932	0.912074	tadA;go_function=tRNA-specific adenosine deaminase activity|0008251||IEA;go_process=tRNA wobble adenosine to inosine editing|0002100||IEA	tRNA adenosine(34) deaminase TadA
LMB2-1.2_000633	MRBLMB2_000633	314.293	-0.152343	0.131053	-1.16246	0.245049	0.66519	upp;go_function=uracil phosphoribosyltransferase activity|0004845||IEA;go_process=nucleoside metabolic process|0009116||IEA	uracil phosphoribosyltransferase
LMB2-1.2_000634	MRBLMB2_000634	232.109	0.0509226	0.181057	0.281252	0.778517	0.880323	NA	hypothetical protein
LMB2-1.2_000635	MRBLMB2_000635	1213.8	0.29822	0.165005	1.80734	0.0707089	0.406665	NA	TM0106 family RecB-like putative nuclease
LMB2-1.2_000636	MRBLMB2_000636	485.294	0.673661	0.321083	2.09809	0.035897	0.290455	nadE;go_function=NAD+ synthase (glutamine-hydrolyzing) activity|0003952||IEA,glutaminase activity|0004359||IEA,NAD+ synthase activity|0008795||IEA;go_process=NAD biosynthetic process|0009435||IEA	ammonia-dependent NAD(+) synthetase
LMB2-1.2_000637	MRBLMB2_000637	238.327	-0.00145072	0.106344	-0.0136418	0.989116	0.995028	NA	nucleoside phosphorylase
LMB2-1.2_000638	MRBLMB2_000638	819.844	0.174233	0.115187	1.51261	0.13038	0.53389	NA	SMC family ATPase
LMB2-1.2_000639	MRBLMB2_000639	675.936	0.911452	0.319994	2.84834	0.00439481	0.0907541	NA	exonuclease SbcCD subunit D
LMB2-1.2_000640	MRBLMB2_000640	189.057	0.1785	0.116579	1.53115	0.125732	0.525731	NA	DIP1984 family protein
LMB2-1.2_000641	MRBLMB2_000641	124.951	0.324454	0.234065	1.38617	0.165695	0.580792	NA	N-acetyltransferase
LMB2-1.2_000642	MRBLMB2_000642	316.421	-0.371139	0.236237	-1.57105	0.116172	0.508541	NA	winged helix-turn-helix domain-containing protein
LMB2-1.2_000643	MRBLMB2_000643	275.129	-0.290046	0.119474	-2.4277	0.0151949	0.193897	NA	DNA-3-methyladenine glycosylase 2 family protein
LMB2-1.2_000644	MRBLMB2_000644	75.4115	0.234639	0.215079	1.09095	0.275297	NA	NA	hypothetical protein
LMB2-1.2_000645	MRBLMB2_000645	195.123	0.283795	0.159388	1.78053	0.0749888	0.41929	NA	ATP-binding cassette domain-containing protein
LMB2-1.2_000646	MRBLMB2_000646	214.328	0.151674	0.165989	0.913757	0.360845	0.759583	NA	iron chelate uptake ABC transporter family permease subunit
LMB2-1.2_000647	MRBLMB2_000647	369.523	0.55462	0.190458	2.91203	0.00359093	0.0811212	NA	iron chelate uptake ABC transporter family permease subunit
LMB2-1.2_000648	MRBLMB2_000648	1249.66	2.12571	0.528892	4.01918	5.84018e-05	0.00748248	NA	ABC transporter substrate-binding protein
LMB2-1.2_000649	MRBLMB2_000649	289.517	0.581718	0.21513	2.70403	0.00685042	0.1208	NA	siderophore-interacting protein
LMB2-1.2_000650	MRBLMB2_000650	185.594	1.0934	0.422771	2.58628	0.00970188	0.146253	NA	VOC family protein
LMB2-1.2_000651	MRBLMB2_000651	113.979	-0.00206511	0.191358	-0.0107919	0.991389	0.996124	NA	hypothetical protein
LMB2-1.2_000652	MRBLMB2_000652	358.456	0.0643077	0.139453	0.461142	0.644697	0.834	NA	RtcB family protein
LMB2-1.2_000653	MRBLMB2_000653	90.8708	-0.156591	0.328759	-0.476311	0.633853	NA	NA	hypothetical protein
LMB2-1.2_000654	MRBLMB2_000654	484.816	-0.050401	0.177461	-0.284012	0.776401	0.879882	NA	MFS transporter
LMB2-1.2_000655	MRBLMB2_000655	360.546	0.113285	0.134929	0.839589	0.401139	0.766831	NA	M20/M25/M40 family metallo-hydrolase
LMB2-1.2_000656	MRBLMB2_000656	238.132	-0.294661	0.299213	-0.984788	0.324728	0.732597	NA	FUSC family protein
LMB2-1.2_000657	MRBLMB2_000657	48.1271	-0.464031	0.315485	-1.47085	0.141333	NA	NA	thioredoxin family protein
LMB2-1.2_000658	MRBLMB2_000658	161.69	0.67283	0.280007	2.4029	0.0162656	0.201625	NA	VOC family protein
LMB2-1.2_000659	MRBLMB2_000659	1101.89	0.477331	0.409814	1.16475	0.244121	0.66519	thrC;go_function=threonine synthase activity|0004795||IEA;go_process=threonine biosynthetic process|0009088||IEA	threonine synthase
LMB2-1.2_000660	MRBLMB2_000660	189.665	-0.285206	0.392519	-0.726606	0.467467	0.781541	erm	23S ribosomal RNA methyltransferase Erm
LMB2-1.2_000661	MRBLMB2_000661	644.728	1.09309	0.553726	1.97407	0.0483742	0.339924	NA	NA
LMB2-1.2_000662	MRBLMB2_000662	1575.63	0.402105	0.42613	0.94362	0.345364	0.752106	glgX;go_function=glycogen debranching enzyme activity|0004133||IEA;go_process=glycogen catabolic process|0005980||IEA	glycogen debranching protein GlgX
LMB2-1.2_000663	MRBLMB2_000663	913.58	-0.159551	0.166639	-0.957464	0.338333	0.748246	treY;go_function=(1%2C4)-alpha-D-glucan 1-alpha-D-glucosylmutase activity|0047470||IEA;go_process=trehalose biosynthetic process|0005992||IEA	malto-oligosyltrehalose synthase
LMB2-1.2_000664	MRBLMB2_000664	608.943	-0.123266	0.0970096	-1.27066	0.20385	0.617009	treZ;go_function=hydrolase activity%2C acting on glycosyl bonds|0016798||IEA;go_process=trehalose biosynthetic process|0005992||IEA	malto-oligosyltrehalose trehalohydrolase
LMB2-1.2_000665	MRBLMB2_000665	147.658	-0.397867	0.443838	-0.896423	0.370027	0.761701	NA	GNAT family N-acetyltransferase
LMB2-1.2_000666	MRBLMB2_000666	61.7765	-0.150858	0.346343	-0.435575	0.663145	NA	NA	NA
LMB2-1.2_000667	MRBLMB2_000667	43.3301	-0.495775	0.290272	-1.70797	0.0876428	NA	NA	metalloregulator ArsR/SmtB family transcription factor
LMB2-1.2_000668	MRBLMB2_000668	157.749	-0.113866	0.394913	-0.288333	0.773092	0.879188	NA	cation transporter
LMB2-1.2_000669	MRBLMB2_000669	155.653	-0.0951126	0.306265	-0.310557	0.756138	0.87163	NA	response regulator transcription factor
LMB2-1.2_000670	MRBLMB2_000670	314.285	-0.194515	0.261319	-0.744359	0.456659	0.78104	NA	histidine kinase
LMB2-1.2_000671	MRBLMB2_000671	158.239	-0.436636	0.498725	-0.875505	0.381299	0.764191	NA	small multidrug efflux protein
LMB2-1.2_000672	MRBLMB2_000672	297.588	-0.171918	0.386031	-0.445348	0.656068	0.836452	NA	helix-turn-helix transcriptional regulator
LMB2-1.2_000673	MRBLMB2_000673	265.349	-0.233509	0.397415	-0.587568	0.556822	0.813406	NA	SDR family oxidoreductase
LMB2-1.2_000674	MRBLMB2_000674	259.619	-0.239693	0.489664	-0.489506	0.624483	0.831191	NA	CPBP family intramembrane metalloprotease
LMB2-1.2_000675	MRBLMB2_000675	898.504	-0.214698	0.527687	-0.406867	0.684106	0.843782	NA	PQQ-dependent sugar dehydrogenase
LMB2-1.2_000676	MRBLMB2_000676	165.249	-0.298562	0.477935	-0.624693	0.532173	0.804197	NA	ABC transporter ATP-binding protein
LMB2-1.2_000677	MRBLMB2_000677	149.846	-0.25964	0.519496	-0.499792	0.617222	0.829446	NA	ABC transporter ATP-binding protein
LMB2-1.2_000678	MRBLMB2_000678	218.694	-0.416654	0.468956	-0.888471	0.374287	0.761701	NA	branched-chain amino acid ABC transporter permease
LMB2-1.2_000679	MRBLMB2_000679	173.61	-0.387179	0.425386	-0.910183	0.362726	0.759696	NA	branched-chain amino acid ABC transporter permease
LMB2-1.2_000680	MRBLMB2_000680	302.499	-0.184333	0.345914	-0.532888	0.594111	0.82197	NA	amino acid ABC transporter substrate-binding protein
LMB2-1.2_000681	MRBLMB2_000681	365.712	0.344349	0.131347	2.62168	0.00874977	0.136351	NA	LacI family transcriptional regulator
LMB2-1.2_000682	MRBLMB2_000682	270.013	0.0945418	0.132596	0.713007	0.475842	0.784029	NA	acetylxylan esterase
LMB2-1.2_000683	MRBLMB2_000683	207.478	-0.0610814	0.22551	-0.270859	0.7865	0.886109	NA	carbohydrate ABC transporter permease
LMB2-1.2_000684	MRBLMB2_000684	210.643	-0.228077	0.209759	-1.08733	0.27689	0.692602	NA	sugar ABC transporter permease
LMB2-1.2_000685	MRBLMB2_000685	644.893	0.751326	0.393789	1.90794	0.0563987	0.368618	NA	sugar ABC transporter substrate-binding protein
LMB2-1.2_000686	MRBLMB2_000686	599.383	0.508733	0.233422	2.17946	0.0292979	0.26871	NA	LLM class flavin-dependent oxidoreductase
LMB2-1.2_000687	MRBLMB2_000687	494.451	0.683797	0.318015	2.1502	0.0315393	0.275732	NA	acyl-CoA dehydrogenase family protein
LMB2-1.2_000688	MRBLMB2_000688	411.548	0.624448	0.258539	2.41529	0.0157225	0.197097	NA	monooxygenase
LMB2-1.2_000689	MRBLMB2_000689	146.512	0.151134	0.172337	0.876969	0.380504	0.764191	NA	NA
LMB2-1.2_000690	MRBLMB2_000690	553.695	0.351957	0.185397	1.89839	0.0576445	0.371299	NA	LLM class flavin-dependent oxidoreductase
LMB2-1.2_000691	MRBLMB2_000691	453.134	0.0993215	0.134725	0.737216	0.460991	0.78104	NA	ABC transporter substrate-binding protein
LMB2-1.2_000692	MRBLMB2_000692	237.309	-0.285055	0.195719	-1.45645	0.145268	0.552512	NA	ABC transporter permease
LMB2-1.2_000693	MRBLMB2_000693	218.87	-0.177418	0.142237	-1.24734	0.212272	0.628416	NA	ABC transporter permease
LMB2-1.2_000694	MRBLMB2_000694	441.575	0.00491378	0.155149	0.0316714	0.974734	0.986457	NA	ABC transporter ATP-binding protein
LMB2-1.2_000695	MRBLMB2_000695	193.931	-0.149497	0.205763	-0.726547	0.467503	0.781541	NA	CPBP family intramembrane metalloprotease
LMB2-1.2_000696	MRBLMB2_000696	196.262	0.0227294	0.193578	0.117418	0.906529	0.949003	NA	TetR/AcrR family transcriptional regulator
LMB2-1.2_000697	MRBLMB2_000697	144.549	0.15792	0.189489	0.833397	0.404621	0.768007	NA	NA
LMB2-1.2_000698	MRBLMB2_000698	102.999	-0.268401	0.319329	-0.840517	0.400619	NA	NA	NA
LMB2-1.2_000699	MRBLMB2_000699	89.8752	-0.283467	0.40752	-0.695589	0.486686	NA	NA	ACT domain-containing protein
LMB2-1.2_000700	MRBLMB2_000700	126.954	-0.34192	0.289872	-1.17955	0.238177	0.655754	NA	NA
LMB2-1.2_000701	MRBLMB2_000701	669.93	0.177616	0.140596	1.26331	0.206477	0.619716	NA	NA
LMB2-1.2_000702	MRBLMB2_000702	863.516	0.204607	0.13995	1.462	0.14374	0.551292	NA	NA
LMB2-1.2_000703	MRBLMB2_000703	257.117	0.109778	0.163132	0.672942	0.500984	0.793274	NA	NA
LMB2-1.2_000704	MRBLMB2_000704	1768.69	0.364209	0.235889	1.54398	0.122593	0.521203	NA	DUF1998 domain-containing protein
LMB2-1.2_000705	MRBLMB2_000705	276.522	-0.0597628	0.268291	-0.222754	0.823727	0.906692	NA	PD-(D/E)XK nuclease family protein
LMB2-1.2_000706	MRBLMB2_000706	476.889	0.0732978	0.147092	0.498311	0.618265	0.829446	NA	DUF4338 domain-containing protein
LMB2-1.2_000707	MRBLMB2_000707	385.713	0.334687	0.128762	2.59927	0.00934209	0.141681	NA	ATP-binding protein
LMB2-1.2_000708	MRBLMB2_000708	119.355	-0.37578	0.439306	-0.855395	0.392333	0.766286	NA	NA
LMB2-1.2_000709	MRBLMB2_000709	98.728	-0.29543	0.554627	-0.532665	0.594266	NA	NA	helix-turn-helix transcriptional regulator
LMB2-1.2_000710	MRBLMB2_000710	217.912	-0.104337	0.323729	-0.322299	0.747226	0.867612	NA	ATP-binding protein
LMB2-1.2_000711	MRBLMB2_000711	297.913	-0.376521	0.50896	-0.739785	0.459431	0.78104	NA	DDE-type integrase/transposase/recombinase
LMB2-1.2_000712	MRBLMB2_000712	60.2744	-0.341204	0.321207	-1.06225	0.28812	NA	NA	NA
LMB2-1.2_000713	MRBLMB2_000713	140.247	-0.36589	0.481723	-0.759544	0.447527	0.780509	NA	TnsA-like heteromeric transposase endonuclease subunit
LMB2-1.2_000714	MRBLMB2_000714	168.292	-0.000443148	0.165813	-0.00267259	0.997868	0.998897	NA	MarR family transcriptional regulator
LMB2-1.2_000715	MRBLMB2_000715	1189.84	0.590865	0.456704	1.29376	0.195748	0.609265	NA	flotillin
LMB2-1.2_000716	MRBLMB2_000716	538.564	-0.290332	0.375444	-0.773304	0.439343	0.780399	hrpB;go_function=helicase activity|0004386||IEA;go_process=nucleobase-containing compound metabolic process|0006139||IEA	ATP-dependent helicase HrpB
LMB2-1.2_000717	MRBLMB2_000717	201.616	-0.145966	0.322217	-0.453005	0.650545	0.834698	NA	ABC transporter permease
LMB2-1.2_000718	MRBLMB2_000718	168.356	-0.0311613	0.271097	-0.114945	0.908489	0.949003	NA	ABC transporter ATP-binding protein
LMB2-1.2_000719	MRBLMB2_000719	206.863	0.165408	0.123377	1.34068	0.180026	0.592263	NA	AAA family ATPase
LMB2-1.2_000720	MRBLMB2_000720	455.82	0.0770716	0.160448	0.480353	0.630976	0.832756	NA	L-serine ammonia-lyase%2C iron-sulfur-dependent%2C subunit alpha
LMB2-1.2_000721	MRBLMB2_000721	516.963	1.24762	0.404122	3.08725	0.00202017	0.058551	NA	hypothetical protein
LMB2-1.2_000722	MRBLMB2_000722	7871.99	2.14467	0.665553	3.22238	0.0012713	0.0450442	NA	FAD-binding protein
LMB2-1.2_000723	MRBLMB2_000723	223.711	-0.049534	0.296235	-0.167212	0.867203	0.927847	NA	LysR family transcriptional regulator
LMB2-1.2_000724	MRBLMB2_000724	231.324	-0.340398	0.41968	-0.81109	0.417314	0.772692	NA	methionine synthase
LMB2-1.2_000725	MRBLMB2_000725	211.29	-0.278098	0.362445	-0.767284	0.442913	0.78046	NA	DUF1852 domain-containing protein
LMB2-1.2_000726	MRBLMB2_000726	220.909	-0.206566	0.439468	-0.470036	0.638329	0.834	NA	LysR family transcriptional regulator
LMB2-1.2_000727	MRBLMB2_000727	391.103	-0.407425	0.412168	-0.988494	0.322911	0.731439	NA	tripartite tricarboxylate transporter permease
LMB2-1.2_000728	MRBLMB2_000728	131.044	-0.614946	0.420972	-1.46078	0.144077	0.551292	NA	tripartite tricarboxylate transporter TctB family protein
LMB2-1.2_000729	MRBLMB2_000729	268.278	-0.340258	0.322299	-1.05572	0.291096	0.705602	NA	tripartite tricarboxylate transporter substrate binding protein
LMB2-1.2_000730	MRBLMB2_000730	309.108	-0.198895	0.356263	-0.558283	0.576651	0.817148	NA	ATP-binding protein
LMB2-1.2_000731	MRBLMB2_000731	176.957	-0.245629	0.407676	-0.602511	0.546834	0.811389	NA	response regulator
LMB2-1.2_000732	MRBLMB2_000732	25.35	-0.191829	0.572971	-0.334797	0.737778	NA	NA	NA
LMB2-1.2_000733	MRBLMB2_000733	332.788	0.694132	0.212207	3.27102	0.00107161	0.0419422	NA	asparagine synthase
LMB2-1.2_000734	MRBLMB2_000734	263.594	-0.268113	0.341786	-0.784448	0.432777	0.776192	NA	SDR family NAD(P)-dependent oxidoreductase
LMB2-1.2_000735	MRBLMB2_000735	210.22	-0.100989	0.256263	-0.394082	0.69352	0.84856	NA	hypothetical protein
LMB2-1.2_000736	MRBLMB2_000736	52.6384	-0.328417	0.183974	-1.78513	0.0742409	NA	NA	hypothetical protein
LMB2-1.2_000737	MRBLMB2_000737	854.389	-0.301361	0.092856	-3.24547	0.00117259	0.0433728	NA	heavy metal translocating P-type ATPase
LMB2-1.2_000738	MRBLMB2_000738	131.767	-0.158435	0.441894	-0.358535	0.719943	0.856905	NA	heavy-metal-associated domain-containing protein
LMB2-1.2_000739	MRBLMB2_000739	191.53	-0.0363998	0.178378	-0.20406	0.838307	0.913028	NA	GntR family transcriptional regulator
LMB2-1.2_000740	MRBLMB2_000740	192.619	0.290029	0.156489	1.85335	0.0638324	0.387119	NA	NAD(P)-binding domain-containing protein
LMB2-1.2_000741	MRBLMB2_000741	262.75	0.129486	0.131755	0.982778	0.325717	0.733291	NA	GNAT family N-acetyltransferase
LMB2-1.2_000742	MRBLMB2_000742	110.593	-0.0780876	0.201559	-0.387417	0.698447	0.851185	NA	SUF system NifU family Fe-S cluster assembly protein
LMB2-1.2_000743	MRBLMB2_000743	430.915	0.0591579	0.0999273	0.59201	0.553844	0.813406	NA	SufS family cysteine desulfurase
LMB2-1.2_000744	MRBLMB2_000744	263.499	0.146312	0.183001	0.799513	0.423993	0.772692	NA	LysE family translocator
LMB2-1.2_000745	MRBLMB2_000745	271.435	0.0472195	0.212412	0.222301	0.824079	0.906784	NA	DUF1206 domain-containing protein
LMB2-1.2_000746	MRBLMB2_000746	177.816	-0.13356	0.314109	-0.425202	0.67069	0.84115	NA	GyrI-like domain-containing protein
LMB2-1.2_000747	MRBLMB2_000747	107.645	-0.116295	0.200788	-0.579192	0.56246	0.813861	NA	NA
LMB2-1.2_000748	MRBLMB2_000748	228.895	-0.0669939	0.142977	-0.468563	0.639382	0.834	NA	GyrI-like domain-containing protein
LMB2-1.2_000749	MRBLMB2_000749	132.429	-0.0484056	0.186484	-0.259569	0.795196	0.891319	NA	VanZ family protein
LMB2-1.2_000750	MRBLMB2_000750	309.372	-0.281009	0.354875	-0.791852	0.428447	0.772857	NA	ROK family transcriptional regulator
LMB2-1.2_000751	MRBLMB2_000751	306.622	-0.171059	0.32428	-0.527506	0.597842	0.82334	xylA;go_function=xylose isomerase activity|0009045||IEA;go_process=D-xylose metabolic process|0042732||IEA	xylose isomerase
LMB2-1.2_000752	MRBLMB2_000752	287.044	-0.219438	0.351991	-0.623419	0.533009	0.804197	xylB;go_function=xylulokinase activity|0004856||IEA,protein binding|0005515||IEA;go_process=xylulose metabolic process|0005997||IEA,D-xylose metabolic process|0042732||IEA	xylulokinase
LMB2-1.2_000753	MRBLMB2_000753	271.377	-0.155004	0.435054	-0.356287	0.721625	0.857695	NA	Gfo/Idh/MocA family oxidoreductase
LMB2-1.2_000754	MRBLMB2_000754	88.9162	-0.472969	0.376891	-1.25492	0.209507	NA	NA	cupin domain-containing protein
LMB2-1.2_000755	MRBLMB2_000755	312.05	-0.260141	0.350215	-0.742803	0.457601	0.78104	NA	Gfo/Idh/MocA family oxidoreductase
LMB2-1.2_000756	MRBLMB2_000756	292.3	-0.0621726	0.323484	-0.192197	0.847588	0.9173	NA	LacI family transcriptional regulator
LMB2-1.2_000757	MRBLMB2_000757	364.302	0.222357	0.253225	0.8781	0.37989	0.764191	NA	phosphoglycerate dehydrogenase
LMB2-1.2_000758	MRBLMB2_000758	181.46	-0.121999	0.231316	-0.527411	0.597908	0.82334	NA	TetR/AcrR family transcriptional regulator
LMB2-1.2_000759	MRBLMB2_000759	793.88	0.921882	0.410191	2.24745	0.0246115	0.24529	NA	Gfo/Idh/MocA family oxidoreductase
LMB2-1.2_000760	MRBLMB2_000760	559.07	0.935692	0.404006	2.31604	0.0205563	0.226611	NA	sugar phosphate isomerase/epimerase
LMB2-1.2_000761	MRBLMB2_000761	222.826	0.499717	0.175613	2.84556	0.0044334	0.0909928	NA	VOC family protein
LMB2-1.2_000762	MRBLMB2_000762	494.531	0.355897	0.262558	1.3555	0.175258	0.59015	NA	NAD-dependent epimerase/dehydratase family protein
LMB2-1.2_000763	MRBLMB2_000763	163.147	0.477863	0.357185	1.33786	0.180943	0.592263	NA	NA
LMB2-1.2_000764	MRBLMB2_000764	202.16	-0.00432614	0.238521	-0.0181374	0.985529	0.992493	NA	ROK family protein
LMB2-1.2_000765	MRBLMB2_000765	259.83	0.0420933	0.130252	0.323168	0.746568	0.867431	NA	SIS domain-containing protein
LMB2-1.2_000766	MRBLMB2_000766	411.252	0.23715	0.117593	2.0167	0.043727	0.327807	NA	GMC family oxidoreductase
LMB2-1.2_000767	MRBLMB2_000767	356.43	0.913278	0.313291	2.91511	0.00355565	0.0811212	NA	DeoR/GlpR family DNA-binding transcription regulator
LMB2-1.2_000768	MRBLMB2_000768	324.582	-0.229893	0.480082	-0.478862	0.632036	0.832756	NA	APC family permease
LMB2-1.2_000769	MRBLMB2_000769	29.0046	-0.347167	0.66546	-0.521694	0.601883	NA	NA	NA
LMB2-1.2_000770	MRBLMB2_000770	272.162	-0.159339	0.227144	-0.701487	0.482999	0.787301	NA	LacI family transcriptional regulator
LMB2-1.2_000771	MRBLMB2_000771	242.281	-0.176273	0.39239	-0.449229	0.653266	0.835446	rhaI;go_function=L-rhamnose isomerase activity|0008740||IEA;go_process=rhamnose metabolic process|0019299||IEA	L-rhamnose isomerase
LMB2-1.2_000772	MRBLMB2_000772	318.051	-0.355976	0.479922	-0.741738	0.458246	0.78104	NA	sugar ABC transporter ATP-binding protein
LMB2-1.2_000773	MRBLMB2_000773	221.467	-0.357768	0.488623	-0.732197	0.464048	0.781541	NA	ABC transporter permease
LMB2-1.2_000774	MRBLMB2_000774	230.28	-0.342154	0.458922	-0.745562	0.455932	0.78104	NA	ABC transporter permease
LMB2-1.2_000775	MRBLMB2_000775	235.488	-0.316775	0.275343	-1.15047	0.249949	0.667202	rhaS;go_component=outer membrane-bounded periplasmic space|0030288||IEA,anchored component of external side of plasma membrane|0031362||IEA,ATP-binding cassette (ABC) transporter complex%2C substrate-binding subunit-containing|0055052||IEA;go_function=rhamnose transmembrane transporter activity|0015153||IEA,rhamnose binding|0033296||IEA;go_process=rhamnose transmembrane transport|0015762||IEA	rhamnose ABC transporter substrate-binding protein
LMB2-1.2_000776	MRBLMB2_000776	350.403	-0.202061	0.477957	-0.42276	0.672471	0.84115	NA	L-fucose/L-arabinose isomerase family protein
LMB2-1.2_000777	MRBLMB2_000777	74.9233	-0.338556	0.264668	-1.27917	0.200836	NA	NA	L-rhamnose mutarotase
LMB2-1.2_000778	MRBLMB2_000778	477.285	-0.27355	0.437104	-0.625823	0.531431	0.804197	NA	bifunctional aldolase/short-chain dehydrogenase
LMB2-1.2_000779	MRBLMB2_000779	307.672	-0.334978	0.500661	-0.669072	0.50345	0.793729	NA	rhamnulokinase
LMB2-1.2_000780	MRBLMB2_000780	246.985	-0.242832	0.407749	-0.595542	0.551481	0.812732	NA	Gfo/Idh/MocA family oxidoreductase
LMB2-1.2_000781	MRBLMB2_000781	645.174	0.0458111	0.222038	0.206321	0.83654	0.912153	NA	glycoside hydrolase family 3 C-terminal domain-containing protein
LMB2-1.2_000782	MRBLMB2_000782	203.104	-0.205131	0.412623	-0.49714	0.61909	0.829561	NA	TetR/AcrR family transcriptional regulator
LMB2-1.2_000783	MRBLMB2_000783	723.74	0.201407	0.318404	0.632551	0.527027	0.804197	NA	LCP family protein
LMB2-1.2_000784	MRBLMB2_000784	12.9898	-0.541925	0.464207	-1.16742	0.24304	NA	NA	NA
LMB2-1.2_000785	MRBLMB2_000785	343.546	0.333256	0.2836	1.17509	0.239958	0.656827	NA	Cof-type HAD-IIB family hydrolase
LMB2-1.2_000786	MRBLMB2_000786	958.994	0.668004	0.403234	1.65662	0.0975967	0.467298	serS;go_component=cytoplasm|0005737||IEA;go_function=serine-tRNA ligase activity|0004828||IEA;go_process=seryl-tRNA aminoacylation|0006434||IEA	serine--tRNA ligase
LMB2-1.2_000787	MRBLMB2_000787	310.992	-0.197555	0.336059	-0.587858	0.556627	0.813406	NA	NAD(+)/NADH kinase
LMB2-1.2_000788	MRBLMB2_000788	437.637	0.584511	0.272189	2.14745	0.0317575	0.275732	NA	hypothetical protein
LMB2-1.2_000789	MRBLMB2_000789	457.147	-0.0494345	0.109918	-0.449741	0.652897	0.835446	cls;go_function=cardiolipin synthase activity|0008808||IEA;go_process=cardiolipin biosynthetic process|0032049||IEA	cardiolipin synthase
LMB2-1.2_000790	MRBLMB2_000790	88.6716	-0.345024	0.255784	-1.34889	0.177374	NA	NA	hypothetical protein
LMB2-1.2_000791	MRBLMB2_000791	293.321	-0.246747	0.456185	-0.540893	0.588581	0.820322	NA	DUF4192 domain-containing protein
LMB2-1.2_000792	MRBLMB2_000792	766.844	0.180442	0.243515	0.740988	0.458701	0.78104	lysS;go_component=cytoplasm|0005737||IEA;go_function=lysine-tRNA ligase activity|0004824||IEA;go_process=lysyl-tRNA aminoacylation|0006430||IEA	lysine--tRNA ligase
LMB2-1.2_000793	MRBLMB2_000793	587.854	0.0520675	0.158013	0.329514	0.741767	0.866039	NA	DUF2207 domain-containing protein
LMB2-1.2_000794	MRBLMB2_000794	247.244	-0.188703	0.190396	-0.991107	0.321634	0.730016	NA	DUF2520 domain-containing protein
LMB2-1.2_000795	MRBLMB2_000795	661.461	-0.185727	0.103051	-1.80228	0.0715013	0.406741	NA	PH domain-containing protein
LMB2-1.2_000796	MRBLMB2_000796	188.852	-0.120182	0.152476	-0.788203	0.430578	0.77504	NA	PH domain-containing protein
LMB2-1.2_000797	MRBLMB2_000797	60.8923	-0.39205	0.22593	-1.73527	0.0826924	NA	NA	DUF3180 domain-containing protein
LMB2-1.2_000798	MRBLMB2_000798	152.009	-0.251766	0.132709	-1.89713	0.057811	0.371359	folK;go_function=2-amino-4-hydroxy-6-hydroxymethyldihydropteridine diphosphokinase activity|0003848||IEA;go_process=folic acid-containing compound biosynthetic process|0009396||IEA	2-amino-4-hydroxy-6-hydroxymethyldihydropteridine diphosphokinase
LMB2-1.2_000799	MRBLMB2_000799	107.477	-0.0125257	0.197228	-0.0635087	0.949361	0.970113	folB;go_function=dihydroneopterin aldolase activity|0004150||IEA;go_process=folic acid-containing compound metabolic process|0006760||IEA	dihydroneopterin aldolase
LMB2-1.2_000800	MRBLMB2_000800	168.379	-0.128647	0.183714	-0.700254	0.483768	0.787791	folP;go_function=dihydropteroate synthase activity|0004156||IEA;go_process=folic acid-containing compound biosynthetic process|0009396||IEA	dihydropteroate synthase
LMB2-1.2_000801	MRBLMB2_000801	200.827	-0.0727778	0.170762	-0.426195	0.669966	0.84115	NA	GTP cyclohydrolase I
LMB2-1.2_000802	MRBLMB2_000802	1338.74	0.302279	0.391134	0.772828	0.439624	0.780399	ftsH;go_function=metalloendopeptidase activity|0004222||IEA,ATP hydrolysis activity|0016887||IEA;go_process=proteolysis|0006508||IEA,cell division|0051301||IEA	ATP-dependent zinc metalloprotease FtsH
LMB2-1.2_000803	MRBLMB2_000803	363.73	0.00467893	0.228745	0.0204548	0.983681	0.991921	hpt;go_process=purine ribonucleoside salvage|0006166||IEA	hypoxanthine phosphoribosyltransferase
LMB2-1.2_000804	MRBLMB2_000804	302.956	0.88717	0.329693	2.69089	0.00712608	0.121758	NA	DUF937 domain-containing protein
LMB2-1.2_000805	MRBLMB2_000805	234.892	-0.23575	0.277954	-0.84816	0.396349	0.766731	tilS;go_function=ligase activity%2C forming carbon-nitrogen bonds|0016879||IEA;go_process=tRNA modification|0006400||IEA	tRNA lysidine(34) synthetase TilS
LMB2-1.2_000806	MRBLMB2_000806	185.819	-0.156737	0.219392	-0.714415	0.474971	0.784029	NA	TMEM175 family protein
LMB2-1.2_000807	MRBLMB2_000807	461.506	0.314029	0.415016	0.756666	0.44925	0.780871	NA	inorganic diphosphatase
LMB2-1.2_000808	MRBLMB2_000808	1073.5	0.453783	0.420264	1.07976	0.28025	0.696177	NA	M23 family metallopeptidase
LMB2-1.2_000809	MRBLMB2_000809	36.7591	-0.0869748	0.289214	-0.300728	0.763622	NA	NA	NA
LMB2-1.2_000810	MRBLMB2_000810	22.3479	0.133637	0.40912	0.326645	0.743936	NA	NA	NA
LMB2-1.2_000811	MRBLMB2_000811	25.4142	-0.117927	0.353988	-0.333139	0.739029	NA	NA	NA
LMB2-1.2_000812	MRBLMB2_000812	76.3527	-0.332857	0.171825	-1.93719	0.0527222	NA	NA	NA
LMB2-1.2_000813	MRBLMB2_000813	191.469	-0.213902	0.314089	-0.681023	0.495857	0.792429	NA	type IV toxin-antitoxin system AbiEi family antitoxin domain-containing protein
LMB2-1.2_000814	MRBLMB2_000814	177.732	0.094717	0.171513	0.552244	0.580781	0.817286	NA	NA
LMB2-1.2_000815	MRBLMB2_000815	187.534	-0.455135	0.392142	-1.16064	0.245789	0.666137	NA	NA
LMB2-1.2_000816	MRBLMB2_000816	231.646	-0.316325	0.392682	-0.805549	0.420503	0.772692	NA	site-specific integrase
LMB2-1.2_000817	MRBLMB2_000817	27.4059	-0.668489	0.351511	-1.90176	0.0572027	NA	NA	NA
LMB2-1.2_000818	MRBLMB2_000818	236.77	-0.449769	0.30175	-1.49054	0.136083	0.538257	NA	NA
LMB2-1.2_000819	MRBLMB2_000819	62.2415	-0.342446	0.390759	-0.876361	0.380834	NA	NA	NA
LMB2-1.2_000820	MRBLMB2_000820	357.523	-0.244555	0.318913	-0.76684	0.443176	0.78046	NA	hypothetical protein
LMB2-1.2_000821	MRBLMB2_000821	121.161	-0.111177	0.340826	-0.3262	0.744273	0.867159	NA	NA
LMB2-1.2_000822	MRBLMB2_000822	256.592	-0.0186462	0.188095	-0.0991316	0.921034	0.955306	NA	NA
LMB2-1.2_000823	MRBLMB2_000823	430.24	0.203311	0.234353	0.86754	0.385646	0.764191	NA	ParB N-terminal domain-containing protein
LMB2-1.2_000824	MRBLMB2_000824	285.904	-0.0679642	0.146232	-0.46477	0.642096	0.834	NA	NA
LMB2-1.2_000825	MRBLMB2_000825	425.002	-0.0485389	0.134779	-0.360137	0.718744	0.85669	NA	VCBS repeat domain-containing M23 family metallopeptidase
LMB2-1.2_000826	MRBLMB2_000826	289.185	-0.129761	0.244228	-0.531311	0.595203	0.822382	NA	AEC family transporter
LMB2-1.2_000827	MRBLMB2_000827	129.342	-0.27729	0.280828	-0.987403	0.323445	0.732055	NA	NA
LMB2-1.2_000828	MRBLMB2_000828	583.09	-0.109723	0.19064	-0.575553	0.564917	0.813861	NA	cell division initiation protein
LMB2-1.2_000829	MRBLMB2_000829	205.175	0.192902	0.158806	1.21471	0.224478	0.640354	NA	ABC transporter ATP-binding protein
LMB2-1.2_000830	MRBLMB2_000830	210.756	-0.1631	0.204833	-0.796258	0.425882	0.772692	NA	ABC transporter permease
LMB2-1.2_000831	MRBLMB2_000831	282.276	-0.131831	0.259812	-0.507409	0.611868	0.825871	NA	sensor histidine kinase
LMB2-1.2_000832	MRBLMB2_000832	200.852	-0.363171	0.417643	-0.869574	0.384533	0.764191	NA	response regulator transcription factor
LMB2-1.2_000833	MRBLMB2_000833	399.484	-0.0220073	0.141488	-0.155541	0.876394	0.934118	NA	acyl-CoA desaturase
LMB2-1.2_000834	MRBLMB2_000834	91.7372	-0.358589	0.298904	-1.19968	0.230264	NA	NA	NA
LMB2-1.2_000835	MRBLMB2_000835	85.7028	-0.426646	0.507648	-0.840437	0.400663	NA	NA	NA
LMB2-1.2_000836	MRBLMB2_000836	182.621	-0.319192	0.44961	-0.709931	0.477747	0.785366	tatC;go_component=integral component of plasma membrane|0005887||IEA;go_process=protein secretion by the type II secretion system|0015628||IEA	twin-arginine translocase subunit TatC
LMB2-1.2_000837	MRBLMB2_000837	36.9292	-0.839354	0.450639	-1.86259	0.0625203	NA	NA	twin-arginine translocase TatA/TatE family subunit
LMB2-1.2_000838	MRBLMB2_000838	179.903	-0.254502	0.406927	-0.625426	0.531692	0.804197	NA	intradiol ring-cleavage dioxygenase
LMB2-1.2_000839	MRBLMB2_000839	360.064	-0.194873	0.184286	-1.05745	0.290308	0.705489	NA	low temperature requirement protein A
LMB2-1.2_000840	MRBLMB2_000840	410.561	-0.198635	0.316047	-0.628499	0.529677	0.804197	NA	sugar transferase
LMB2-1.2_000841	MRBLMB2_000841	426.591	0.430438	0.204044	2.10953	0.0348986	0.288872	NA	DUF1972 domain-containing protein
LMB2-1.2_000842	MRBLMB2_000842	164.89	-0.140857	0.254188	-0.554144	0.57948	0.817148	NA	hypothetical protein
LMB2-1.2_000843	MRBLMB2_000843	341.481	-0.082264	0.204617	-0.40204	0.687655	0.846306	NA	glycosyltransferase
LMB2-1.2_000844	MRBLMB2_000844	495.52	0.0429105	0.166945	0.257034	0.797153	0.892012	NA	polysaccharide biosynthesis tyrosine autokinase
LMB2-1.2_000845	MRBLMB2_000845	304.715	-0.297813	0.237641	-1.2532	0.210132	0.625081	NA	NA
LMB2-1.2_000846	MRBLMB2_000846	283.13	-0.328869	0.33873	-0.970888	0.331604	0.741647	NA	NA
LMB2-1.2_000847	MRBLMB2_000847	546.691	-0.0800378	0.333538	-0.239966	0.810357	0.898735	NA	PKD domain-containing protein
LMB2-1.2_000848	MRBLMB2_000848	53.304	-0.187053	0.312936	-0.597735	0.550016	NA	NA	PKD domain-containing protein
LMB2-1.2_000849	MRBLMB2_000849	382.328	-0.188141	0.385064	-0.488597	0.625127	0.831239	NA	LamG domain-containing protein
LMB2-1.2_000850	MRBLMB2_000850	319.641	0.149741	0.155957	0.960138	0.336986	0.746246	NA	NA
LMB2-1.2_000851	MRBLMB2_000851	196.675	-0.233122	0.273543	-0.852231	0.394086	0.766286	NA	glycosyltransferase family 2 protein
LMB2-1.2_000852	MRBLMB2_000852	230.081	-0.191379	0.266368	-0.718478	0.472463	0.784029	NA	CDP-alcohol phosphatidyltransferase family protein
LMB2-1.2_000853	MRBLMB2_000853	823.696	0.24583	0.163264	1.50572	0.132139	0.53459	NA	glycosyltransferase
LMB2-1.2_000854	MRBLMB2_000854	467.875	-0.0514985	0.143622	-0.35857	0.719917	0.856905	NA	polysaccharide deacetylase family protein
LMB2-1.2_000855	MRBLMB2_000855	657.106	-0.167255	0.384978	-0.434452	0.66396	0.839513	NA	right-handed parallel beta-helix repeat-containing protein
LMB2-1.2_000856	MRBLMB2_000856	348.632	-0.265821	0.333231	-0.797707	0.42504	0.772692	NA	glycosyltransferase
LMB2-1.2_000857	MRBLMB2_000857	119.203	-0.363058	0.578107	-0.628012	0.529996	0.804197	NA	adenylyltransferase/cytidyltransferase family protein
LMB2-1.2_000858	MRBLMB2_000858	121.686	-0.0544063	0.290132	-0.187523	0.851251	0.919112	NA	SIP domain-containing protein
LMB2-1.2_000859	MRBLMB2_000859	237.944	1.32118	0.411486	3.21076	0.00132385	0.0458445	NA	glutaredoxin family protein
LMB2-1.2_000860	MRBLMB2_000860	415.709	0.0462379	0.110453	0.418621	0.675493	0.841708	NA	MFS transporter
LMB2-1.2_000861	MRBLMB2_000861	634.539	0.194748	0.108887	1.78853	0.0736901	0.414636	NA	aldehyde dehydrogenase family protein
LMB2-1.2_000862	MRBLMB2_000862	352.197	-0.0289974	0.250413	-0.115799	0.907812	0.949003	pip;go_function=aminopeptidase activity|0004177||IEA;go_process=protein catabolic process|0030163||IEA	prolyl aminopeptidase
LMB2-1.2_000863	MRBLMB2_000863	265.527	0.000597443	0.239685	0.00249262	0.998011	0.998897	NA	hypothetical protein
LMB2-1.2_000864	MRBLMB2_000864	322.948	0.181936	0.0949107	1.91692	0.0552485	0.363926	NA	neutral zinc metallopeptidase
LMB2-1.2_000865	MRBLMB2_000865	363.642	0.212261	0.115193	1.84267	0.0653779	0.390897	NA	malate dehydrogenase
LMB2-1.2_000866	MRBLMB2_000866	251.426	-0.0621983	0.235233	-0.264411	0.791463	0.888778	NA	recombinase family protein
LMB2-1.2_000867	MRBLMB2_000867	193.74	0.299438	0.184458	1.62334	0.104516	0.483073	NA	DUF6301 family protein
LMB2-1.2_000868	MRBLMB2_000868	275.545	0.568983	0.378205	1.50443	0.13247	0.535288	NA	NA
LMB2-1.2_000869	MRBLMB2_000869	482.324	0.697835	0.42819	1.62973	0.103158	0.482265	NA	DUF6301 family protein
LMB2-1.2_000870	MRBLMB2_000870	403.34	0.17004	0.220185	0.772262	0.439959	0.780399	NA	NA
LMB2-1.2_000871	MRBLMB2_000871	100.615	0.122212	0.235231	0.519539	0.603385	NA	NA	NA
LMB2-1.2_000872	MRBLMB2_000872	1364.28	0.329515	0.233085	1.41371	0.157446	0.569766	NA	NA
LMB2-1.2_000873	MRBLMB2_000873	120.203	-0.258923	0.168018	-1.54104	0.123308	0.52208	NA	NA
LMB2-1.2_000874	MRBLMB2_000874	283.13	0.745516	0.40597	1.83638	0.0663014	0.392663	NA	WXG100 family type VII secretion target
LMB2-1.2_000875	MRBLMB2_000875	228.636	0.105296	0.398516	0.264221	0.791609	0.888778	NA	WXG100 family type VII secretion target
LMB2-1.2_000876	MRBLMB2_000876	104.225	-0.437611	0.275675	-1.58741	0.112419	0.501878	NA	NA
LMB2-1.2_000877	MRBLMB2_000877	1290.09	-0.162944	0.151822	-1.07325	0.283157	0.699186	NA	hypothetical protein
LMB2-1.2_000878	MRBLMB2_000878	294.269	-0.321293	0.252423	-1.27284	0.203076	0.616318	NA	NA
LMB2-1.2_000879	MRBLMB2_000879	173.974	-0.159396	0.144758	-1.10112	0.270846	0.692419	NA	NA
LMB2-1.2_000880	MRBLMB2_000880	206.419	-0.121769	0.291863	-0.417214	0.676522	0.84212	NA	NA
LMB2-1.2_000881	MRBLMB2_000881	142.161	-0.0154984	0.15677	-0.0988607	0.921249	0.955306	NA	NA
LMB2-1.2_000882	MRBLMB2_000882	180.499	-0.266463	0.217657	-1.22423	0.220865	0.635954	NA	NA
LMB2-1.2_000883	MRBLMB2_000883	216.192	-0.186761	0.137976	-1.35358	0.17587	0.59015	NA	hypothetical protein
LMB2-1.2_000884	MRBLMB2_000884	443.872	-0.145713	0.140836	-1.03463	0.300842	0.715412	NA	protein kinase
LMB2-1.2_000885	MRBLMB2_000885	421.154	-0.0707362	0.190009	-0.372278	0.709686	0.85483	NA	FHA domain-containing protein
LMB2-1.2_000886	MRBLMB2_000886	244.018	0.0438097	0.154885	0.282854	0.777289	0.880038	NA	protein phosphatase 2C domain-containing protein
LMB2-1.2_000887	MRBLMB2_000887	201.685	-0.0961632	0.211916	-0.45378	0.649987	0.834698	NA	RDD family protein
LMB2-1.2_000888	MRBLMB2_000888	772.851	-0.0581334	0.101262	-0.574091	0.565906	0.813861	NA	DUF3488 and transglutaminase-like domain-containing protein
LMB2-1.2_000889	MRBLMB2_000889	424.062	-0.150206	0.098918	-1.51849	0.12889	0.52988	NA	DUF58 domain-containing protein
LMB2-1.2_000890	MRBLMB2_000890	410.072	0.132928	0.234631	0.566539	0.571027	0.814758	NA	MoxR family ATPase
LMB2-1.2_000891	MRBLMB2_000891	2697.97	0.22014	0.2211	0.995658	0.319416	0.728425	NA	Ig-like domain-containing protein
LMB2-1.2_000892	MRBLMB2_000892	214.293	0.238619	0.153312	1.55643	0.119605	0.513509	NA	DNA-3-methyladenine glycosylase I
LMB2-1.2_000893	MRBLMB2_000893	145.297	0.00479544	0.142194	0.0337247	0.973097	0.985974	NA	NA
LMB2-1.2_000894	MRBLMB2_000894	464.494	-0.219847	0.289817	-0.75857	0.44811	0.780509	NA	HNH endonuclease
LMB2-1.2_000895	MRBLMB2_000895	562.19	0.500741	0.319345	1.56803	0.116875	0.508541	NA	NAD(P)-dependent alcohol dehydrogenase
LMB2-1.2_000896	MRBLMB2_000896	1003.87	0.765724	0.252854	3.02832	0.00245915	0.0665053	NA	acyl-CoA dehydrogenase family protein
LMB2-1.2_000897	MRBLMB2_000897	350.955	-0.159461	0.196435	-0.811774	0.416921	0.772692	NA	HTTM domain-containing protein
LMB2-1.2_000898	MRBLMB2_000898	217.938	0.0279067	0.127109	0.21955	0.826222	0.907177	NA	DUF5819 family protein
LMB2-1.2_000899	MRBLMB2_000899	1824.73	0.284394	0.310268	0.916605	0.35935	0.759303	NA	choice-of-anchor G family protein
LMB2-1.2_000900	MRBLMB2_000900	488.06	-0.230736	0.362258	-0.636938	0.524165	0.804197	NA	glycoside hydrolase family 3 C-terminal domain-containing protein
LMB2-1.2_000901	MRBLMB2_000901	331.902	-0.180685	0.384819	-0.469533	0.638689	0.834	NA	MFS transporter
LMB2-1.2_000902	MRBLMB2_000902	476.774	0.0930309	0.192469	0.483355	0.628844	0.831575	NA	TetR/AcrR family transcriptional regulator
LMB2-1.2_000903	MRBLMB2_000903	694.973	0.0408474	0.123792	0.329968	0.741424	0.865997	recQ;go_function=DNA helicase activity|0003678||IEA;go_process=DNA recombination|0006310||IEA	DNA helicase RecQ
LMB2-1.2_000904	MRBLMB2_000904	136.251	-0.0614965	0.16786	-0.366357	0.714099	0.856187	NA	N-acetyltransferase
LMB2-1.2_000905	MRBLMB2_000905	285.35	0.0918243	0.173077	0.53054	0.595737	0.822382	NA	pirin family protein
LMB2-1.2_000906	MRBLMB2_000906	2840.26	0.644385	0.510142	1.26315	0.206536	0.619716	NA	S8 family serine peptidase
LMB2-1.2_000907	MRBLMB2_000907	105.232	-0.320281	0.130769	-2.44922	0.0143166	0.186088	NA	type II toxin-antitoxin system RelE/ParE family toxin
LMB2-1.2_000908	MRBLMB2_000908	105.637	-0.0973263	0.183941	-0.529117	0.596725	0.822737	NA	type II toxin-antitoxin system Phd/YefM family antitoxin
LMB2-1.2_000909	MRBLMB2_000909	417.034	-0.127262	0.334341	-0.380637	0.703473	0.851572	NA	cation acetate symporter
LMB2-1.2_000910	MRBLMB2_000910	68.6987	-0.485403	0.437512	-1.10946	0.267231	NA	NA	heavy metal transporter
LMB2-1.2_000911	MRBLMB2_000911	165.942	-0.130225	0.194264	-0.670351	0.502634	0.793517	NA	LytTR family DNA-binding domain-containing protein
LMB2-1.2_000912	MRBLMB2_000912	267.767	-0.0587006	0.208779	-0.281162	0.778586	0.880323	NA	histidine kinase
LMB2-1.2_000913	MRBLMB2_000913	70.6021	-0.534127	0.358553	-1.48967	0.13631	NA	NA	YbdD/YjiX family protein
LMB2-1.2_000914	MRBLMB2_000914	1437.11	0.394335	0.388821	1.01418	0.310497	0.725183	NA	carbon starvation protein A
LMB2-1.2_000915	MRBLMB2_000915	1688.65	-0.17269	0.467837	-0.369123	0.712036	0.854874	NA	Ig-like domain-containing protein
LMB2-1.2_000916	MRBLMB2_000916	237.046	-0.0817716	0.164368	-0.49749	0.618843	0.829561	NA	ECF transporter S component
LMB2-1.2_000917	MRBLMB2_000917	517.53	0.0825747	0.133435	0.618837	0.536024	0.804685	NA	ATP-binding cassette domain-containing protein
LMB2-1.2_000918	MRBLMB2_000918	187.197	-0.0887168	0.189914	-0.467142	0.640398	0.834	NA	energy-coupling factor transporter transmembrane protein EcfT
LMB2-1.2_000919	MRBLMB2_000919	315.87	0.260105	0.11076	2.34836	0.0188562	0.218862	NA	siderophore-interacting protein
LMB2-1.2_000920	MRBLMB2_000920	96.1241	-0.13443	0.300027	-0.448061	0.654109	NA	NA	type II toxin-antitoxin system PemK/MazF family toxin
LMB2-1.2_000921	MRBLMB2_000921	24.5936	-1.18053	0.541775	-2.179	0.0293315	NA	NA	type II toxin-antitoxin system ParD family antitoxin
LMB2-1.2_000922	MRBLMB2_000922	641.236	0.716799	0.32731	2.18997	0.0285263	0.263789	NA	acyl-CoA dehydrogenase family protein
LMB2-1.2_000923	MRBLMB2_000923	269.22	-0.190724	0.270335	-0.705513	0.480491	0.785876	NA	M15 family metallopeptidase
LMB2-1.2_000924	MRBLMB2_000924	44.0208	-0.33029	0.432291	-0.764044	0.444841	NA	NA	hypothetical protein
LMB2-1.2_000925	MRBLMB2_000925	523.421	1.27501	0.270513	4.71328	2.43756e-06	0.00136747	NA	Rv2578c family radical SAM protein
LMB2-1.2_000926	MRBLMB2_000926	203.439	-0.0364367	0.179548	-0.202936	0.839185	0.913028	NA	YaeQ family protein
LMB2-1.2_000927	MRBLMB2_000927	688.836	-0.291453	0.172371	-1.69084	0.090867	0.46004	NA	DEAD/DEAH box helicase
LMB2-1.2_000928	MRBLMB2_000928	284.438	0.0783604	0.159792	0.49039	0.623858	0.831191	NA	aldose 1-epimerase family protein
LMB2-1.2_000929	MRBLMB2_000929	1071.12	0.0603241	0.105706	0.570677	0.568218	0.813861	NA	efflux RND transporter permease subunit
LMB2-1.2_000930	MRBLMB2_000930	112.342	-0.375726	0.418882	-0.896973	0.369733	0.761701	NA	TetR family transcriptional regulator
LMB2-1.2_000931	MRBLMB2_000931	170.649	-0.304028	0.439082	-0.692418	0.488675	0.790629	NA	ABC transporter ATP-binding protein
LMB2-1.2_000932	MRBLMB2_000932	371.299	-0.358432	0.507889	-0.70573	0.480356	0.785876	NA	NA
LMB2-1.2_000933	MRBLMB2_000933	255.665	-0.238161	0.352782	-0.675093	0.499616	0.793014	NA	Gfo/Idh/MocA family oxidoreductase
LMB2-1.2_000934	MRBLMB2_000934	249.252	-0.251672	0.375954	-0.669422	0.503226	0.793729	NA	LacI family transcriptional regulator
LMB2-1.2_000935	MRBLMB2_000935	203.772	-0.225606	0.317857	-0.709771	0.477846	0.785366	NA	carbohydrate ABC transporter permease
LMB2-1.2_000936	MRBLMB2_000936	205.231	-0.173675	0.340694	-0.509768	0.610214	0.825871	NA	sugar ABC transporter permease
LMB2-1.2_000937	MRBLMB2_000937	315.533	-0.127781	0.358119	-0.356811	0.721234	0.857532	NA	sugar ABC transporter substrate-binding protein
LMB2-1.2_000938	MRBLMB2_000938	89.0813	-0.485972	0.433252	-1.12168	0.261997	NA	NA	CrcB family protein
LMB2-1.2_000939	MRBLMB2_000939	123.159	-0.185407	0.382233	-0.485063	0.627632	0.831467	NA	CrcB family protein
LMB2-1.2_000940	MRBLMB2_000940	1290.71	1.70506	0.507561	3.35932	0.000781334	0.0346049	NA	FAD-dependent oxidoreductase
LMB2-1.2_000941	MRBLMB2_000941	295.139	0.00998918	0.131398	0.0760226	0.939401	0.965504	NA	nitroreductase family protein
LMB2-1.2_000942	MRBLMB2_000942	88.4558	0.0514333	0.178327	0.288421	0.773024	NA	NA	hypothetical protein
LMB2-1.2_000943	MRBLMB2_000943	295.144	-0.119308	0.186558	-0.63952	0.522484	0.804197	NA	MerR family transcriptional regulator
LMB2-1.2_000944	MRBLMB2_000944	83.6359	-0.332455	0.430921	-0.771501	0.44041	NA	NA	NA
LMB2-1.2_000945	MRBLMB2_000945	152.948	-0.309519	0.631498	-0.490134	0.624039	0.831191	NA	ABC transporter ATP-binding protein
LMB2-1.2_000946	MRBLMB2_000946	333.244	-0.382473	0.551359	-0.693692	0.487875	0.790629	NA	NA
LMB2-1.2_000947	MRBLMB2_000947	43.3022	-0.399378	0.346277	-1.15335	0.248768	NA	NA	NA
LMB2-1.2_000948	MRBLMB2_000948	132.85	-0.3647	0.397684	-0.917061	0.359111	0.759303	NA	NA
LMB2-1.2_000949	MRBLMB2_000949	372.602	0.611285	0.275859	2.21593	0.0266963	0.255405	NA	DUF4097 domain-containing protein
LMB2-1.2_000950	MRBLMB2_000950	285.939	0.265767	0.102052	2.60422	0.0092084	0.140889	NA	PadR family transcriptional regulator
LMB2-1.2_000951	MRBLMB2_000951	321.238	-0.0506204	0.109911	-0.460559	0.645115	0.834	NA	universal stress protein
LMB2-1.2_000952	MRBLMB2_000952	234.431	-0.00340675	0.246447	-0.0138234	0.988971	0.995028	NA	DUF3073 domain-containing protein
LMB2-1.2_000953	MRBLMB2_000953	413.608	-0.0977553	0.192684	-0.507335	0.61192	0.825871	NA	extracellular solute-binding protein
LMB2-1.2_000954	MRBLMB2_000954	231.191	-0.193552	0.322271	-0.600588	0.548115	0.812352	NA	sugar ABC transporter permease
LMB2-1.2_000955	MRBLMB2_000955	251.141	-0.179595	0.272439	-0.659212	0.50976	0.79879	NA	carbohydrate ABC transporter permease
LMB2-1.2_000956	MRBLMB2_000956	134.756	-0.181298	0.306318	-0.591861	0.553944	0.813406	NA	NA
LMB2-1.2_000957	MRBLMB2_000957	1206.8	-0.261384	0.514707	-0.50783	0.611572	0.825871	NA	endo-alpha-N-acetylgalactosaminidase family protein
LMB2-1.2_000958	MRBLMB2_000958	539.507	-0.267605	0.3937	-0.67972	0.496682	0.792429	NA	beta-galactosidase
LMB2-1.2_000959	MRBLMB2_000959	286.308	-0.236988	0.248185	-0.954884	0.339636	0.749301	NA	LacI family DNA-binding transcriptional regulator
LMB2-1.2_000960	MRBLMB2_000960	237.605	-0.0772883	0.253853	-0.304461	0.760777	0.873591	NA	MOSC domain-containing protein
LMB2-1.2_000961	MRBLMB2_000961	475.403	-0.0411206	0.100182	-0.41046	0.681468	0.843147	NA	MFS transporter
LMB2-1.2_000962	MRBLMB2_000962	700.233	0.185061	0.281267	0.657957	0.510566	0.799332	purF;go_function=amidophosphoribosyltransferase activity|0004044||IEA;go_process=purine ribonucleotide biosynthetic process|0009152||IEA	amidophosphoribosyltransferase
LMB2-1.2_000963	MRBLMB2_000963	514.144	0.0482629	0.165104	0.292318	0.770044	0.878038	purM;go_function=phosphoribosylformylglycinamidine cyclo-ligase activity|0004641||IEA;go_process='de novo' IMP biosynthetic process|0006189||IEA,purine ribonucleotide biosynthetic process|0009152||IEA	phosphoribosylformylglycinamidine cyclo-ligase
LMB2-1.2_000964	MRBLMB2_000964	237.756	-0.126435	0.345952	-0.365469	0.714761	0.856187	NA	zinc-binding alcohol dehydrogenase
LMB2-1.2_000965	MRBLMB2_000965	251.474	0.914027	0.34576	2.64353	0.00820473	0.13128	NA	potassium transporter Trk
LMB2-1.2_000966	MRBLMB2_000966	1164.72	1.47686	0.478275	3.08789	0.00201585	0.058551	NA	HtaA domain-containing protein
LMB2-1.2_000967	MRBLMB2_000967	353.387	0.330555	0.105632	3.12932	0.00175213	0.0531322	NA	ABC transporter substrate-binding protein
LMB2-1.2_000968	MRBLMB2_000968	313.464	0.165886	0.117108	1.41653	0.15662	0.5687	NA	iron ABC transporter permease
LMB2-1.2_000969	MRBLMB2_000969	202.683	-0.0677094	0.307567	-0.220145	0.825758	0.907177	NA	heme ABC transporter ATP-binding protein
LMB2-1.2_000970	MRBLMB2_000970	140.856	-0.189801	0.412022	-0.460657	0.645045	0.834	NA	GNAT family N-acetyltransferase
LMB2-1.2_000971	MRBLMB2_000971	107.165	-0.0993688	0.217995	-0.45583	0.648512	0.834439	NA	sterol carrier family protein
LMB2-1.2_000972	MRBLMB2_000972	215.142	-0.102412	0.25231	-0.405898	0.684818	0.844049	NA	CoA pyrophosphatase
LMB2-1.2_000973	MRBLMB2_000973	518.074	0.0824145	0.218826	0.376621	0.706456	0.853222	purD;go_function=phosphoribosylamine-glycine ligase activity|0004637||IEA;go_process='de novo' IMP biosynthetic process|0006189||IEA,purine ribonucleotide biosynthetic process|0009152||IEA	phosphoribosylamine--glycine ligase
LMB2-1.2_000974	MRBLMB2_000974	129.135	-0.356022	0.377049	-0.944234	0.34505	0.752106	NA	helix-turn-helix transcriptional regulator
LMB2-1.2_000975	MRBLMB2_000975	335.309	-0.298564	0.431886	-0.691302	0.489376	0.790629	NA	MFS transporter
LMB2-1.2_000976	MRBLMB2_000976	354.041	-0.249473	0.159446	-1.56463	0.11767	0.50975	NA	amino acid ABC transporter ATP-binding protein
LMB2-1.2_000977	MRBLMB2_000977	591.611	-0.0726172	0.244782	-0.296661	0.766725	0.876206	NA	amino acid ABC transporter substrate-binding protein/permease
LMB2-1.2_000978	MRBLMB2_000978	136.847	-0.312088	0.26953	-1.1579	0.246907	0.666284	NA	GNAT family N-acetyltransferase
LMB2-1.2_000979	MRBLMB2_000979	45.0766	-0.105703	0.226166	-0.467371	0.640234	NA	NA	DUF2442 domain-containing protein
LMB2-1.2_000980	MRBLMB2_000980	52.4729	-0.112742	0.213106	-0.529042	0.596777	NA	NA	DUF4160 domain-containing protein
LMB2-1.2_000981	MRBLMB2_000981	750.19	0.786393	0.275579	2.8536	0.00432263	0.0898147	NA	MFS transporter
LMB2-1.2_000982	MRBLMB2_000982	222.009	0.206792	0.145881	1.41754	0.156326	0.5687	NA	PadR family transcriptional regulator
LMB2-1.2_000983	MRBLMB2_000983	51.9583	-0.195839	0.272769	-0.717965	0.472779	NA	NA	DUF2945 domain-containing protein
LMB2-1.2_000984	MRBLMB2_000984	181.709	-0.368546	0.32675	-1.12792	0.259356	0.680135	NA	response regulator transcription factor
LMB2-1.2_000985	MRBLMB2_000985	387.085	-0.174627	0.281708	-0.619886	0.535333	0.804685	NA	histidine kinase
LMB2-1.2_000986	MRBLMB2_000986	413.091	-0.67799	0.120222	-5.63947	1.70576e-08	3.95819e-05	NA	Ltp family lipoprotein
LMB2-1.2_000987	MRBLMB2_000987	91.2382	-0.616107	0.185949	-3.3133	0.00092201	NA	NA	PH domain-containing protein
LMB2-1.2_000988	MRBLMB2_000988	319.284	0.129159	0.143918	0.897452	0.369478	0.761701	NA	phosphoribosylaminoimidazolesuccinocarboxamide synthase
LMB2-1.2_000989	MRBLMB2_000989	534.257	-0.0444677	0.116565	-0.381485	0.702844	0.851572	NA	nitrate reductase
LMB2-1.2_000990	MRBLMB2_000990	890.207	-0.0422775	0.304507	-0.138839	0.889577	0.941017	NA	ATP-grasp domain-containing protein
LMB2-1.2_000991	MRBLMB2_000991	556.149	-0.193189	0.197048	-0.980415	0.326881	0.734381	NA	urea amidolyase family protein
LMB2-1.2_000992	MRBLMB2_000992	319.879	-0.161942	0.192949	-0.839296	0.401303	0.766831	NA	putative hydro-lyase
LMB2-1.2_000993	MRBLMB2_000993	332.349	0.124016	0.333288	0.3721	0.709819	0.85483	NA	LamB/YcsF family protein
LMB2-1.2_000994	MRBLMB2_000994	1015.08	0.355612	0.439787	0.808599	0.418746	0.772692	NA	divalent metal cation transporter
LMB2-1.2_000995	MRBLMB2_000995	236.659	0.196263	0.197596	0.993256	0.320585	0.728781	NA	GntR family transcriptional regulator
LMB2-1.2_000996	MRBLMB2_000996	249.258	-0.0851568	0.198309	-0.429415	0.667621	0.84115	NA	TetR/AcrR family transcriptional regulator
LMB2-1.2_000997	MRBLMB2_000997	330.043	-0.133115	0.300653	-0.442752	0.657945	0.836452	NA	LacI family transcriptional regulator
LMB2-1.2_000998	MRBLMB2_000998	171.728	-0.286747	0.282337	-1.01562	0.309811	0.725183	NA	adenine phosphoribosyltransferase
LMB2-1.2_000999	MRBLMB2_000999	177.794	0.217899	0.419281	0.519696	0.603276	0.825148	purS	phosphoribosylformylglycinamidine synthase subunit PurS
LMB2-1.2_001000	MRBLMB2_001000	397.705	0.0504295	0.244844	0.205966	0.836818	0.912153	purQ;go_function=phosphoribosylformylglycinamidine synthase activity|0004642||IEA;go_process='de novo' IMP biosynthetic process|0006189||IEA	phosphoribosylformylglycinamidine synthase subunit PurQ
LMB2-1.2_001001	MRBLMB2_001001	487.778	-0.255367	0.180875	-1.41184	0.157996	0.570006	NA	hypothetical protein
LMB2-1.2_001002	MRBLMB2_001002	192.463	-0.0768014	0.303737	-0.252855	0.800381	0.893559	NA	VOC family protein
LMB2-1.2_001003	MRBLMB2_001003	419.113	1.11241	0.308158	3.60988	0.000306334	0.0194551	NA	DUF1761 domain-containing protein
LMB2-1.2_001004	MRBLMB2_001004	748.693	0.13046	0.129564	1.00691	0.313976	0.725657	NA	glycoside hydrolase family 13 protein
LMB2-1.2_001005	MRBLMB2_001005	265.581	-0.219301	0.245763	-0.892328	0.372217	0.761701	NA	LacI family transcriptional regulator
LMB2-1.2_001006	MRBLMB2_001006	188.478	-0.00790276	0.126645	-0.0624007	0.950244	0.970719	NA	arsenate reductase ArsC
LMB2-1.2_001007	MRBLMB2_001007	2002.32	3.55964	0.637482	5.5839	2.35187e-08	3.95819e-05	NA	superoxide dismutase
LMB2-1.2_001008	MRBLMB2_001008	292.305	1.26141	0.308186	4.09302	4.25787e-05	0.00682476	NA	flavin reductase family protein
LMB2-1.2_001009	MRBLMB2_001009	203.061	1.38682	0.293355	4.72744	2.27374e-06	0.00136747	NA	ferredoxin family protein
LMB2-1.2_001010	MRBLMB2_001010	177.153	0.189538	0.279161	0.678956	0.497165	0.792429	soxR;go_function=DNA binding|0003677||IEA,DNA-binding transcription factor activity|0003700||IEA,2 iron%2C 2 sulfur cluster binding|0051537||IEA;go_process=regulation of transcription%2C DNA-templated|0006355||IEA,response to oxidative stress|0006979||IEA	redox-sensitive transcriptional activator SoxR
LMB2-1.2_001011	MRBLMB2_001011	594.414	-0.177976	0.372446	-0.477857	0.632752	0.832756	NA	glycoside hydrolase family 3 C-terminal domain-containing protein
LMB2-1.2_001012	MRBLMB2_001012	273.324	-0.114542	0.330131	-0.34696	0.728621	0.859937	NA	ABC transporter permease
LMB2-1.2_001013	MRBLMB2_001013	251.226	-0.138676	0.259702	-0.533981	0.593355	0.82197	NA	ABC transporter permease
LMB2-1.2_001014	MRBLMB2_001014	163.356	-0.016988	0.305127	-0.055675	0.955601	0.975304	NA	ATP-binding cassette domain-containing protein
LMB2-1.2_001015	MRBLMB2_001015	186.361	-0.104286	0.342953	-0.304084	0.761064	0.873591	NA	ABC transporter ATP-binding protein
LMB2-1.2_001016	MRBLMB2_001016	534.25	0.475315	0.108499	4.38084	1.18223e-05	0.00312857	NA	ABC transporter substrate-binding protein
LMB2-1.2_001017	MRBLMB2_001017	225.169	0.0228724	0.210214	0.108805	0.913357	0.95116	NA	TetR/AcrR family transcriptional regulator
LMB2-1.2_001018	MRBLMB2_001018	671.811	0.697956	0.308599	2.26169	0.0237165	0.242643	NA	amidohydrolase
LMB2-1.2_001019	MRBLMB2_001019	350.243	-0.115727	0.284667	-0.406534	0.684351	0.843782	moaA;go_function=4 iron%2C 4 sulfur cluster binding|0051539||IEA;go_process=Mo-molybdopterin cofactor biosynthetic process|0006777||IEA	GTP 3'%2C8-cyclase MoaA
LMB2-1.2_001020	MRBLMB2_001020	232.521	-0.400484	0.441071	-0.907981	0.363888	0.759832	NA	ABC transporter ATP-binding protein
LMB2-1.2_001021	MRBLMB2_001021	164.019	-0.280464	0.315588	-0.888703	0.374163	0.761701	NA	ABC transporter permease subunit
LMB2-1.2_001022	MRBLMB2_001022	195.042	-0.269621	0.244108	-1.10451	0.269371	0.69076	modA;go_component=outer membrane-bounded periplasmic space|0030288||IEA,anchored component of external side of plasma membrane|0031362||IEA,ATP-binding cassette (ABC) transporter complex%2C substrate-binding subunit-containing|0055052||IEA;go_function=ABC-type molybdate transporter activity|0015412||IEA,molybdate ion binding|0030973||IEA;go_process=molybdate ion transport|0015689||IEA	molybdate ABC transporter substrate-binding protein
LMB2-1.2_001023	MRBLMB2_001023	85.6001	-0.3123	0.215989	-1.44591	0.148202	NA	NA	TOBE domain-containing protein
LMB2-1.2_001024	MRBLMB2_001024	338.23	-0.0626315	0.167796	-0.373261	0.708954	0.854707	NA	CPBP family intramembrane metalloprotease
LMB2-1.2_001025	MRBLMB2_001025	166.962	-0.103845	0.207899	-0.499496	0.61743	0.829446	NA	HesA/MoeB/ThiF family protein
LMB2-1.2_001026	MRBLMB2_001026	285.965	-0.0635504	0.171359	-0.370861	0.710741	0.854874	NA	molybdopterin molybdotransferase MoeA
LMB2-1.2_001027	MRBLMB2_001027	92.9418	-0.149037	0.218167	-0.683132	0.494524	NA	moaC;go_function=catalytic activity|0003824||IEA;go_process=Mo-molybdopterin cofactor biosynthetic process|0006777||IEA	cyclic pyranopterin monophosphate synthase MoaC
LMB2-1.2_001028	MRBLMB2_001028	114.321	-0.0217526	0.151302	-0.143769	0.885683	0.938963	NA	MoaD/ThiS family protein
LMB2-1.2_001029	MRBLMB2_001029	153.074	-0.0949985	0.237457	-0.400066	0.689108	0.846665	NA	molybdenum cofactor biosynthesis protein MoaE
LMB2-1.2_001030	MRBLMB2_001030	169.21	-0.162222	0.152317	-1.06503	0.286862	0.702499	NA	MogA/MoaB family molybdenum cofactor biosynthesis protein
LMB2-1.2_001031	MRBLMB2_001031	469.271	-0.046985	0.128036	-0.366966	0.713645	0.856068	NA	molybdopterin-dependent oxidoreductase
LMB2-1.2_001032	MRBLMB2_001032	63.0972	-0.697267	0.186701	-3.73467	0.000187962	NA	NA	NA
LMB2-1.2_001033	MRBLMB2_001033	244.747	0.203224	0.220862	0.920138	0.357501	0.758731	NA	GTP pyrophosphokinase family protein
LMB2-1.2_001034	MRBLMB2_001034	494.401	-0.312349	0.445866	-0.700545	0.483587	0.787791	NA	APC family permease
LMB2-1.2_001035	MRBLMB2_001035	194.185	0.0272811	0.145085	0.188036	0.850848	0.919112	NA	GNAT family N-acetyltransferase
LMB2-1.2_001036	MRBLMB2_001036	221.287	-0.353559	0.443608	-0.797009	0.425446	0.772692	NA	GntR family transcriptional regulator
LMB2-1.2_001037	MRBLMB2_001037	192.947	-0.240964	0.416575	-0.578442	0.562966	0.813861	NA	GntR family transcriptional regulator
LMB2-1.2_001038	MRBLMB2_001038	403.069	-0.266947	0.480786	-0.555229	0.578738	0.817148	NA	arsenic transporter
LMB2-1.2_001039	MRBLMB2_001039	15.1909	-0.643342	0.4458	-1.44312	0.148987	NA	NA	potassium-transporting ATPase subunit F
LMB2-1.2_001040	MRBLMB2_001040	431.02	-0.304465	0.520027	-0.585478	0.558226	0.813861	kdpA;go_component=potassium ion-transporting ATPase complex|0031004||IEA;go_function=P-type potassium transmembrane transporter activity|0008556||IEA;go_process=potassium ion transport|0006813||IEA	potassium-transporting ATPase subunit KdpA
LMB2-1.2_001041	MRBLMB2_001041	456.576	-0.385713	0.473298	-0.814946	0.415103	0.772692	kdpB;go_component=potassium ion-transporting ATPase complex|0031004||IEA;go_function=P-type potassium transmembrane transporter activity|0008556||IEA;go_process=potassium ion transport|0006813||IEA	potassium-transporting ATPase subunit KdpB
LMB2-1.2_001042	MRBLMB2_001042	114.182	-0.348909	0.371423	-0.939384	0.347533	0.75258	kdpC;go_component=integral component of membrane|0016021||IEA;go_function=P-type potassium transmembrane transporter activity|0008556||IEA;go_process=potassium ion transport|0006813||IEA	potassium-transporting ATPase subunit KdpC
LMB2-1.2_001043	MRBLMB2_001043	461.822	-0.479937	0.357916	-1.34092	0.179946	0.592263	NA	DUF4118 domain-containing protein
LMB2-1.2_001044	MRBLMB2_001044	178.179	-0.0594895	0.232153	-0.256251	0.797757	0.892012	NA	response regulator
LMB2-1.2_001045	MRBLMB2_001045	769.219	0.255611	0.366526	0.69739	0.485559	0.789561	NA	tryptophan-rich sensory protein
LMB2-1.2_001046	MRBLMB2_001046	254.51	0.0489685	0.172211	0.284352	0.776141	0.879882	NA	TetR/AcrR family transcriptional regulator
LMB2-1.2_001047	MRBLMB2_001047	658.725	-0.030416	0.265187	-0.114696	0.908686	0.949003	NA	alpha/beta hydrolase
LMB2-1.2_001048	MRBLMB2_001048	487.168	0.584275	0.221106	2.64251	0.00822935	0.13128	NA	siderophore-interacting protein
LMB2-1.2_001049	MRBLMB2_001049	252.618	0.240925	0.124734	1.9315	0.053421	0.35618	NA	ABC transporter ATP-binding protein
LMB2-1.2_001050	MRBLMB2_001050	365.921	0.311706	0.125814	2.47751	0.0132301	0.178011	NA	iron ABC transporter permease
LMB2-1.2_001051	MRBLMB2_001051	510.979	0.597191	0.256698	2.32643	0.0199954	0.223603	NA	iron ABC transporter permease
LMB2-1.2_001052	MRBLMB2_001052	1415.83	1.46077	0.542515	2.69259	0.00708992	0.121758	NA	iron-siderophore ABC transporter substrate-binding protein
LMB2-1.2_001053	MRBLMB2_001053	293.812	-0.123907	0.358074	-0.346039	0.729313	0.860346	NA	cold-shock protein
LMB2-1.2_001054	MRBLMB2_001054	90.1329	-0.079846	0.180368	-0.442684	0.657994	NA	NA	response regulator transcription factor
LMB2-1.2_001055	MRBLMB2_001055	211.763	0.390605	0.146204	2.67164	0.0075481	0.125157	NA	AAA family ATPase
LMB2-1.2_001056	MRBLMB2_001056	96.7919	0.287693	0.178914	1.608	0.107836	NA	NA	NA
LMB2-1.2_001057	MRBLMB2_001057	2343.41	2.17369	0.672123	3.23406	0.00122043	0.0441718	NA	SRPBCC family protein
LMB2-1.2_001058	MRBLMB2_001058	285.018	-0.182548	0.282747	-0.645623	0.518524	0.804197	NA	FUSC family protein
LMB2-1.2_001059	MRBLMB2_001059	208.89	0.881336	0.307477	2.86635	0.0041524	0.0890253	NA	NA
LMB2-1.2_001060	MRBLMB2_001060	224.809	-0.0807244	0.229122	-0.35232	0.724598	0.859309	NA	DNA alkylation repair protein
LMB2-1.2_001061	MRBLMB2_001061	292.68	0.391053	0.182885	2.13824	0.0324972	0.278473	deoD;go_function=purine-nucleoside phosphorylase activity|0004731||IEA;go_process=purine nucleobase salvage|0043096||IEA	purine-nucleoside phosphorylase
LMB2-1.2_001062	MRBLMB2_001062	697.268	-0.155843	0.284442	-0.547891	0.583767	0.818733	NA	DUF3516 domain-containing protein
LMB2-1.2_001063	MRBLMB2_001063	319.838	-0.294407	0.441647	-0.666612	0.50502	0.794486	NA	ABC transporter ATP-binding protein/permease
LMB2-1.2_001064	MRBLMB2_001064	349.395	-0.379528	0.443617	-0.855531	0.392257	0.766286	NA	ATP-binding cassette domain-containing protein
LMB2-1.2_001065	MRBLMB2_001065	128.09	-0.562304	0.479473	-1.17275	0.240895	0.658694	NA	NA
LMB2-1.2_001066	MRBLMB2_001066	279.785	-0.228038	0.470092	-0.485092	0.627611	0.831467	NA	YcaO-like family protein
LMB2-1.2_001067	MRBLMB2_001067	182.503	-0.354232	0.478799	-0.739834	0.459401	0.78104	NA	CocE/NonD family hydrolase
LMB2-1.2_001068	MRBLMB2_001068	178.638	-0.283073	0.434912	-0.650873	0.515128	0.802459	NA	NA
LMB2-1.2_001069	MRBLMB2_001069	262.134	-0.220785	0.454021	-0.486288	0.626763	0.831239	NA	hypothetical protein
LMB2-1.2_001070	MRBLMB2_001070	362.977	-0.328128	0.472283	-0.69477	0.487199	0.790629	NA	prolyl oligopeptidase family serine peptidase
LMB2-1.2_001071	MRBLMB2_001071	239.858	-0.268936	0.469521	-0.572789	0.566788	0.813861	NA	iron ABC transporter permease
LMB2-1.2_001072	MRBLMB2_001072	182.396	-0.305708	0.428592	-0.713283	0.475671	0.784029	NA	ABC transporter ATP-binding protein
LMB2-1.2_001073	MRBLMB2_001073	282.181	-0.0945594	0.377088	-0.250762	0.801998	0.893995	NA	ABC transporter substrate-binding protein
LMB2-1.2_001074	MRBLMB2_001074	82.9136	-1.34802	0.404694	-3.33096	0.000865471	NA	NA	zinc transporter permease
LMB2-1.2_001075	MRBLMB2_001075	65.9036	-0.254766	0.273758	-0.930627	0.352047	NA	NA	metalloregulator ArsR/SmtB family transcription factor
LMB2-1.2_001076	MRBLMB2_001076	222.777	-0.549991	0.480503	-1.14462	0.252369	0.669333	NA	acyltransferase family protein
LMB2-1.2_001077	MRBLMB2_001077	172.055	-0.322316	0.436897	-0.737738	0.460673	0.78104	NA	D-alanine--D-alanine ligase
LMB2-1.2_001078	MRBLMB2_001078	203.444	-0.463343	0.477072	-0.971222	0.331438	0.741647	alr;go_function=alanine racemase activity|0008784||IEA;go_process=peptidoglycan biosynthetic process|0009252||IEA	alanine racemase
LMB2-1.2_001079	MRBLMB2_001079	171.18	-0.327816	0.514065	-0.637694	0.523673	0.804197	NA	M15 family metallopeptidase
LMB2-1.2_001080	MRBLMB2_001080	156.596	-0.333321	0.437923	-0.76114	0.446574	0.78046	NA	response regulator transcription factor
LMB2-1.2_001081	MRBLMB2_001081	225.536	-0.305855	0.380118	-0.804632	0.421032	0.772692	NA	HAMP domain-containing histidine kinase
LMB2-1.2_001082	MRBLMB2_001082	112.871	-0.324272	0.397709	-0.81535	0.414872	0.772692	NA	NA
LMB2-1.2_001083	MRBLMB2_001083	221.675	-0.154695	0.376017	-0.411405	0.680776	0.843147	NA	NAD(P)H-dependent oxidoreductase
LMB2-1.2_001084	MRBLMB2_001084	173.641	0.500113	0.130732	3.82549	0.000130512	0.0122028	NA	helix-turn-helix transcriptional regulator
LMB2-1.2_001085	MRBLMB2_001085	479.167	-0.14044	0.176103	-0.79749	0.425166	0.772692	NA	SDR family NAD(P)-dependent oxidoreductase
LMB2-1.2_001086	MRBLMB2_001086	125.04	0.234506	0.322339	0.727511	0.466913	0.781541	NA	hypothetical protein
LMB2-1.2_001087	MRBLMB2_001087	469.618	0.71826	0.295897	2.4274	0.0152076	0.193897	NA	M4 family metallopeptidase
LMB2-1.2_001088	MRBLMB2_001088	148.767	0.398703	0.14668	2.71818	0.00656426	0.118157	NA	hypothetical protein
LMB2-1.2_001089	MRBLMB2_001089	383.035	-0.106105	0.213385	-0.497246	0.619015	0.829561	NA	mechanosensitive ion channel family protein
LMB2-1.2_001090	MRBLMB2_001090	120.611	0.0330879	0.206102	0.160541	0.872455	0.930803	NA	hypothetical protein
LMB2-1.2_001091	MRBLMB2_001091	259.534	0.0102282	0.104234	0.0981277	0.921831	0.955615	NA	ribonuclease HI
LMB2-1.2_001092	MRBLMB2_001092	143.966	-0.103975	0.198612	-0.523507	0.600622	0.824172	NA	DoxX family membrane protein
LMB2-1.2_001093	MRBLMB2_001093	471.452	0.346224	0.203677	1.69987	0.0891563	0.455387	NA	SRPBCC domain-containing protein
LMB2-1.2_001094	MRBLMB2_001094	138.526	-0.00457286	0.191836	-0.0238374	0.980982	0.990101	NA	helix-turn-helix domain-containing protein
LMB2-1.2_001095	MRBLMB2_001095	222.554	-0.0772055	0.364593	-0.211758	0.832296	0.910414	NA	small multidrug efflux protein
LMB2-1.2_001096	MRBLMB2_001096	317.784	0.236081	0.116638	2.02404	0.0429659	0.325728	NA	MerR family transcriptional regulator
LMB2-1.2_001097	MRBLMB2_001097	472.412	-0.260263	0.436937	-0.595652	0.551408	0.812732	NA	alpha/beta hydrolase
LMB2-1.2_001098	MRBLMB2_001098	245.745	-0.33806	0.45089	-0.749763	0.453397	0.78104	NA	ABC transporter permease
LMB2-1.2_001099	MRBLMB2_001099	272.88	-0.210223	0.463931	-0.453134	0.650452	0.834698	NA	ATP-binding cassette domain-containing protein
LMB2-1.2_001100	MRBLMB2_001100	60.0871	-0.312703	0.632753	-0.494195	0.621168	NA	NA	NA
LMB2-1.2_001101	MRBLMB2_001101	197.947	-0.385841	0.497892	-0.774949	0.43837	0.78025	NA	histidine kinase
LMB2-1.2_001102	MRBLMB2_001102	174.497	-0.426011	0.447514	-0.951951	0.341122	0.749971	NA	response regulator transcription factor
LMB2-1.2_001103	MRBLMB2_001103	135.75	-0.173395	0.245052	-0.707582	0.479205	0.785861	NA	RidA family protein
LMB2-1.2_001104	MRBLMB2_001104	397.846	-0.315336	0.502663	-0.62733	0.530443	0.804197	NA	alpha/beta hydrolase
LMB2-1.2_001105	MRBLMB2_001105	206.98	-0.290398	0.472078	-0.615148	0.538457	0.806248	NA	NA
LMB2-1.2_001106	MRBLMB2_001106	236.952	0.083768	0.256467	0.326623	0.743953	0.867159	NA	TetR/AcrR family transcriptional regulator
LMB2-1.2_001107	MRBLMB2_001107	292.433	-0.00789478	0.423459	-0.0186436	0.985125	0.992493	NA	alpha/beta fold hydrolase
LMB2-1.2_001108	MRBLMB2_001108	284.845	-0.0529481	0.353124	-0.149942	0.88081	0.936452	NA	NA
LMB2-1.2_001109	MRBLMB2_001109	191.732	-0.217046	0.466344	-0.465421	0.64163	0.834	NA	ABC transporter ATP-binding protein
LMB2-1.2_001110	MRBLMB2_001110	277.922	-0.264866	0.445827	-0.5941	0.552445	0.812732	NA	ABC transporter permease
LMB2-1.2_001111	MRBLMB2_001111	299.254	-0.304228	0.41267	-0.737218	0.46099	0.78104	NA	sensor histidine kinase
LMB2-1.2_001112	MRBLMB2_001112	172.603	-0.363122	0.412544	-0.8802	0.378751	0.764191	NA	response regulator transcription factor
LMB2-1.2_001113	MRBLMB2_001113	276.175	-0.241112	0.51158	-0.471308	0.637421	0.834	NA	hypothetical protein
LMB2-1.2_001114	MRBLMB2_001114	1622.3	2.62022	0.598759	4.37608	1.2083e-05	0.00312857	NA	SDR family oxidoreductase
LMB2-1.2_001115	MRBLMB2_001115	395.346	-0.218402	0.41485	-0.526459	0.598569	0.82334	hisD;go_function=histidinol dehydrogenase activity|0004399||IEA;go_process=histidine biosynthetic process|0000105||IEA	histidinol dehydrogenase
LMB2-1.2_001116	MRBLMB2_001116	276.56	0.0195719	0.280732	0.0697175	0.944418	0.967867	NA	LysR family transcriptional regulator
LMB2-1.2_001117	MRBLMB2_001117	360.279	0.0434587	0.103807	0.418649	0.675473	0.841708	NA	cupin domain-containing protein
LMB2-1.2_001118	MRBLMB2_001118	305.73	-0.0137771	0.110355	-0.124844	0.900647	0.946186	NA	ester cyclase
LMB2-1.2_001119	MRBLMB2_001119	322.433	-0.0642179	0.154744	-0.414995	0.678145	0.842578	NA	LacI family transcriptional regulator
LMB2-1.2_001120	MRBLMB2_001120	345.557	-0.241945	0.342564	-0.706278	0.480015	0.785861	hisD;go_function=histidinol dehydrogenase activity|0004399||IEA;go_process=histidine biosynthetic process|0000105||IEA	histidinol dehydrogenase
LMB2-1.2_001121	MRBLMB2_001121	147.692	-0.346257	0.398452	-0.869005	0.384844	0.764191	NA	SDR family oxidoreductase
LMB2-1.2_001122	MRBLMB2_001122	232.766	-0.3182	0.445725	-0.713892	0.475294	0.784029	NA	aldolase/citrate lyase family protein
LMB2-1.2_001123	MRBLMB2_001123	225.85	-0.104532	0.236158	-0.442636	0.658029	0.836452	NA	TetR/AcrR family transcriptional regulator
LMB2-1.2_001124	MRBLMB2_001124	170.487	-0.257762	0.443895	-0.580681	0.561455	0.813861	NA	NA
LMB2-1.2_001125	MRBLMB2_001125	181.118	-0.29756	0.48075	-0.618949	0.53595	0.804685	NA	alpha/beta hydrolase
LMB2-1.2_001126	MRBLMB2_001126	196.12	-0.374875	0.364602	-1.02817	0.303868	0.718213	NA	carbohydrate ABC transporter permease
LMB2-1.2_001127	MRBLMB2_001127	186.61	-0.409337	0.274605	-1.49064	0.136056	0.538257	NA	sugar ABC transporter permease
LMB2-1.2_001128	MRBLMB2_001128	374.011	-0.00251062	0.138503	-0.0181268	0.985538	0.992493	NA	extracellular solute-binding protein
LMB2-1.2_001129	MRBLMB2_001129	76.2086	-0.419713	0.320979	-1.3076	0.191008	NA	NA	helix-turn-helix domain-containing protein
LMB2-1.2_001130	MRBLMB2_001130	144.456	-0.193224	0.124551	-1.55137	0.120814	0.517379	NA	SRPBCC domain-containing protein
LMB2-1.2_001131	MRBLMB2_001131	634.791	-0.0784914	0.225319	-0.348357	0.727572	0.859937	NA	MFS transporter
LMB2-1.2_001132	MRBLMB2_001132	457.395	0.286584	0.529653	0.541079	0.588453	0.820322	NA	NA
LMB2-1.2_001133	MRBLMB2_001133	1476.89	0.477548	0.592229	0.806356	0.420037	0.772692	NA	hypothetical protein
LMB2-1.2_001134	MRBLMB2_001134	622.205	1.08738	0.496017	2.19222	0.0283634	0.263789	NA	MarR family transcriptional regulator
LMB2-1.2_001135	MRBLMB2_001135	149.783	0.605109	0.264004	2.29204	0.0219032	0.234177	NA	hypothetical protein
LMB2-1.2_001136	MRBLMB2_001136	248.961	0.250359	0.189304	1.32253	0.185992	0.596238	NA	MarR family transcriptional regulator
LMB2-1.2_001137	MRBLMB2_001137	1344.41	0.25894	0.407558	0.635345	0.525204	0.804197	NA	MFS transporter
LMB2-1.2_001138	MRBLMB2_001138	212.812	0.288362	0.352563	0.817902	0.413413	0.772692	NA	NA
LMB2-1.2_001139	MRBLMB2_001139	1229.97	0.200278	0.34947	0.57309	0.566584	0.813861	NA	SDR family oxidoreductase
LMB2-1.2_001140	MRBLMB2_001140	790.456	0.0667392	0.118752	0.562006	0.574112	0.816418	NA	BCCT family transporter
LMB2-1.2_001141	MRBLMB2_001141	670.431	0.461584	0.165301	2.79239	0.005232	0.101797	NA	AarF/UbiB family protein
LMB2-1.2_001142	MRBLMB2_001142	860.765	2.00891	0.500634	4.01273	6.00199e-05	0.00748248	NA	PadR family transcriptional regulator
LMB2-1.2_001143	MRBLMB2_001143	138.074	-0.0869001	0.169897	-0.511486	0.609011	0.825871	NA	YciI family protein
LMB2-1.2_001144	MRBLMB2_001144	257.626	-0.371022	0.449853	-0.824762	0.409507	0.770324	NA	RNA polymerase subunit sigma-70
LMB2-1.2_001145	MRBLMB2_001145	647.008	0.0816249	0.110044	0.741748	0.45824	0.78104	NA	glycosyltransferase family 2 protein
LMB2-1.2_001146	MRBLMB2_001146	217.623	0.0840667	0.232706	0.361257	0.717908	0.85669	map;go_process=cellular protein modification process|0006464||IEA	type I methionyl aminopeptidase
LMB2-1.2_001147	MRBLMB2_001147	103.192	0.224657	0.161028	1.39514	0.162975	NA	NA	helix-turn-helix domain-containing protein
LMB2-1.2_001148	MRBLMB2_001148	256.773	0.0383699	0.233447	0.164362	0.869446	0.929065	NA	SDR family oxidoreductase
LMB2-1.2_001149	MRBLMB2_001149	469.44	0.00380613	0.271824	0.0140022	0.988828	0.995028	NA	HNH endonuclease
LMB2-1.2_001150	MRBLMB2_001150	117.981	-0.19758	0.442212	-0.446799	0.65502	0.836452	NA	transcriptional regulator
LMB2-1.2_001151	MRBLMB2_001151	384.103	-0.25543	0.411917	-0.620101	0.535191	0.804685	NA	MFS transporter
LMB2-1.2_001152	MRBLMB2_001152	140.073	-0.267511	0.296353	-0.902677	0.366697	0.761701	NA	DUF2975 domain-containing protein
LMB2-1.2_001153	MRBLMB2_001153	59.7777	-0.373008	0.416301	-0.896005	0.37025	NA	NA	helix-turn-helix transcriptional regulator
LMB2-1.2_001154	MRBLMB2_001154	312.324	0.0391515	0.123796	0.316259	0.751806	0.868752	panB;go_function=3-methyl-2-oxobutanoate hydroxymethyltransferase activity|0003864||IEA;go_process=pantothenate biosynthetic process|0015940||IEA	3-methyl-2-oxobutanoate hydroxymethyltransferase
LMB2-1.2_001155	MRBLMB2_001155	104.85	0.127147	0.274283	0.463561	0.642963	0.834	NA	aspartate 1-decarboxylase
LMB2-1.2_001156	MRBLMB2_001156	243.437	-0.0232337	0.136684	-0.169982	0.865025	0.926486	panC;go_function=pantoate-beta-alanine ligase activity|0004592||IEA;go_process=pantothenate biosynthetic process|0015940||IEA	pantoate--beta-alanine ligase
LMB2-1.2_001157	MRBLMB2_001157	174.172	-0.227133	0.180401	-1.25904	0.208014	0.622366	NA	DUF2520 domain-containing protein
LMB2-1.2_001158	MRBLMB2_001158	360.075	-0.230549	0.412365	-0.55909	0.5761	0.817066	NA	NA
LMB2-1.2_001159	MRBLMB2_001159	181.853	-0.0603832	0.266382	-0.226679	0.820673	0.906098	NA	TetR/AcrR family transcriptional regulator
LMB2-1.2_001160	MRBLMB2_001160	412.834	-0.276	0.432318	-0.638419	0.523201	0.804197	NA	MFS transporter
LMB2-1.2_001161	MRBLMB2_001161	425.525	-0.23779	0.338288	-0.702923	0.482104	0.787301	NA	SulP family inorganic anion transporter
LMB2-1.2_001162	MRBLMB2_001162	798.822	0.210724	0.28882	0.729604	0.465633	0.781541	NA	AAA family ATPase
LMB2-1.2_001163	MRBLMB2_001163	226.39	1.22368	0.458014	2.6717	0.00754673	0.125157	NA	NA
LMB2-1.2_001164	MRBLMB2_001164	317.869	1.2193	0.331243	3.68097	0.000232346	0.0169642	NA	NA
LMB2-1.2_001165	MRBLMB2_001165	168.333	-0.0759072	0.32098	-0.236486	0.813056	0.900542	NA	hemerythrin domain-containing protein
LMB2-1.2_001166	MRBLMB2_001166	123.481	-0.087844	0.285742	-0.307424	0.758521	0.872883	NA	NA
LMB2-1.2_001167	MRBLMB2_001167	296.875	-0.0839079	0.325847	-0.257507	0.796787	0.892012	NA	NADP-dependent oxidoreductase
LMB2-1.2_001168	MRBLMB2_001168	148.576	-0.0700108	0.212104	-0.330078	0.741341	0.865997	NA	MarR family transcriptional regulator
LMB2-1.2_001169	MRBLMB2_001169	492.677	0.246376	0.300488	0.819921	0.412261	0.772692	NA	restriction endonuclease
LMB2-1.2_001170	MRBLMB2_001170	878.773	0.268786	0.284986	0.943156	0.345601	0.752106	NA	type I restriction-modification system subunit M
LMB2-1.2_001171	MRBLMB2_001171	664.087	0.0614692	0.286094	0.214857	0.829879	0.909301	NA	restriction endonuclease subunit S
LMB2-1.2_001172	MRBLMB2_001172	1155.52	0.0790402	0.213486	0.370236	0.711207	0.854874	NA	DEAD/DEAH box helicase family protein
LMB2-1.2_001173	MRBLMB2_001173	783.785	0.428791	0.414121	1.03542	0.300471	0.715266	NA	NA
LMB2-1.2_001174	MRBLMB2_001174	616.304	0.712741	0.400973	1.77753	0.0754811	0.419711	NA	NA
LMB2-1.2_001175	MRBLMB2_001175	350.964	0.00054613	0.255126	0.00214063	0.998292	0.998897	NA	SDR family NAD(P)-dependent oxidoreductase
LMB2-1.2_001176	MRBLMB2_001176	158.445	0.122453	0.163164	0.750492	0.452958	0.78104	NA	NA
LMB2-1.2_001177	MRBLMB2_001177	224.506	-0.0900904	0.350028	-0.25738	0.796885	0.892012	NA	TetR/AcrR family transcriptional regulator
LMB2-1.2_001178	MRBLMB2_001178	79.0638	-0.231407	0.304474	-0.760023	0.447241	NA	NA	NA
LMB2-1.2_001179	MRBLMB2_001179	144.947	-0.0557475	0.25354	-0.219876	0.825967	0.907177	NA	NA
LMB2-1.2_001180	MRBLMB2_001180	125.22	-0.0417181	0.488527	-0.0853956	0.931947	0.96091	NA	NA
LMB2-1.2_001181	MRBLMB2_001181	485.355	-0.00104247	0.149205	-0.00698682	0.994425	0.997091	NA	aminotransferase class I/II-fold pyridoxal phosphate-dependent enzyme
LMB2-1.2_001182	MRBLMB2_001182	227.249	-0.0138432	0.235906	-0.0586811	0.953206	0.97345	NA	dihydrofolate reductase family protein
LMB2-1.2_001183	MRBLMB2_001183	103.84	0.059446	0.453776	0.131003	0.895773	NA	NA	NA
LMB2-1.2_001184	MRBLMB2_001184	316.229	-0.211681	0.401902	-0.526699	0.598403	0.82334	NA	NAD(P)H-binding protein
LMB2-1.2_001185	MRBLMB2_001185	180.486	-0.286725	0.378463	-0.757603	0.448688	0.780509	NA	WYL domain-containing protein
LMB2-1.2_001186	MRBLMB2_001186	209.687	-0.238114	0.453239	-0.525361	0.599333	0.82334	NA	DUF2268 domain-containing protein
LMB2-1.2_001187	MRBLMB2_001187	197.203	-0.242882	0.318976	-0.761443	0.446392	0.78046	NA	MerR family transcriptional regulator
LMB2-1.2_001188	MRBLMB2_001188	111.475	0.252478	0.146023	1.72903	0.0838041	0.441285	NA	VOC family protein
LMB2-1.2_001189	MRBLMB2_001189	106.641	-0.206368	0.485428	-0.425125	0.670745	0.84115	NA	NA
LMB2-1.2_001190	MRBLMB2_001190	59.1238	-0.276076	0.296546	-0.930973	0.351868	NA	NA	NA
LMB2-1.2_001191	MRBLMB2_001191	126.5	-0.291031	0.202235	-1.43907	0.150129	0.558382	NA	GNAT family N-acetyltransferase
LMB2-1.2_001192	MRBLMB2_001192	447.095	0.232572	0.126578	1.83738	0.0661536	0.392663	gnd;go_function=phosphogluconate dehydrogenase (decarboxylating) activity|0004616||IEA;go_process=pentose-phosphate shunt|0006098||IEA	decarboxylating 6-phosphogluconate dehydrogenase
LMB2-1.2_001193	MRBLMB2_001193	460.392	-0.0363961	0.146504	-0.248431	0.803801	0.894744	NA	aminotransferase class I/II-fold pyridoxal phosphate-dependent enzyme
LMB2-1.2_001194	MRBLMB2_001194	341.041	0.383188	0.262857	1.45778	0.144901	0.552362	NA	3-keto-5-aminohexanoate cleavage protein
LMB2-1.2_001195	MRBLMB2_001195	165.671	0.632753	0.268952	2.35266	0.0186395	0.217226	NA	DUF2188 domain-containing protein
LMB2-1.2_001196	MRBLMB2_001196	550.242	0.402385	0.113872	3.53367	0.000409835	0.0226148	NA	serine/threonine protein kinase
LMB2-1.2_001197	MRBLMB2_001197	368.083	-0.0877053	0.312898	-0.2803	0.779248	0.880334	NA	MFS transporter
LMB2-1.2_001198	MRBLMB2_001198	103.687	-0.256954	0.498483	-0.515471	0.606224	NA	NA	VOC family protein
LMB2-1.2_001199	MRBLMB2_001199	220.27	-0.219127	0.324315	-0.675663	0.499255	0.793014	NA	WYL domain-containing protein
LMB2-1.2_001200	MRBLMB2_001200	1275.74	0.0542867	0.282737	0.192004	0.847739	0.9173	purL;go_function=phosphoribosylformylglycinamidine synthase activity|0004642||IEA;go_process='de novo' IMP biosynthetic process|0006189||IEA	phosphoribosylformylglycinamidine synthase subunit PurL
LMB2-1.2_001201	MRBLMB2_001201	57.8822	0.0866897	0.182824	0.474171	0.635378	NA	NA	hypothetical protein
LMB2-1.2_001202	MRBLMB2_001202	280.788	-0.137025	0.421362	-0.325195	0.745033	0.867395	NA	NA
LMB2-1.2_001203	MRBLMB2_001203	227.571	-0.0400398	0.380365	-0.105267	0.916164	0.952969	NA	TetR/AcrR family transcriptional regulator
LMB2-1.2_001204	MRBLMB2_001204	735.65	-0.176424	0.309851	-0.569383	0.569096	0.813861	NA	MMPL family transporter
LMB2-1.2_001205	MRBLMB2_001205	148.834	-0.0421253	0.155776	-0.270422	0.786836	0.886109	NA	cupin domain-containing protein
LMB2-1.2_001206	MRBLMB2_001206	1425.9	-0.254361	0.538707	-0.47217	0.636806	0.834	NA	carboxypeptidase regulatory-like domain-containing protein
LMB2-1.2_001207	MRBLMB2_001207	443.886	-0.145372	0.297186	-0.489163	0.624726	0.831191	NA	right-handed parallel beta-helix repeat-containing protein
LMB2-1.2_001208	MRBLMB2_001208	287.192	-0.165527	0.348704	-0.474691	0.635007	0.833958	NA	Dyp-type peroxidase
LMB2-1.2_001209	MRBLMB2_001209	224.475	-0.0370904	0.446204	-0.0831245	0.933753	0.961581	NA	NA
LMB2-1.2_001210	MRBLMB2_001210	141.477	-0.262398	0.516508	-0.508024	0.611437	0.825871	mscL;go_function=mechanosensitive ion channel activity|0008381||IEA;go_process=transport|0006810||IEA	large conductance mechanosensitive channel protein MscL
LMB2-1.2_001211	MRBLMB2_001211	155.054	-0.07682	0.33241	-0.2311	0.817237	0.903093	NA	TraR/DksA family transcriptional regulator
LMB2-1.2_001212	MRBLMB2_001212	281.177	-0.280581	0.491688	-0.570649	0.568238	0.813861	NA	tartrate dehydrogenase
LMB2-1.2_001213	MRBLMB2_001213	240.265	-0.0596561	0.39218	-0.152114	0.879097	0.93579	NA	ATP-binding cassette domain-containing protein
LMB2-1.2_001214	MRBLMB2_001214	225.797	-0.208197	0.443892	-0.469026	0.639051	0.834	NA	ABC transporter ATP-binding protein
LMB2-1.2_001215	MRBLMB2_001215	212.391	-0.328738	0.459644	-0.7152	0.474485	0.784029	NA	ABC transporter permease
LMB2-1.2_001216	MRBLMB2_001216	236.152	-0.313955	0.433449	-0.724317	0.468871	0.782459	NA	ABC transporter permease
LMB2-1.2_001217	MRBLMB2_001217	438.428	-0.0579554	0.400659	-0.14465	0.884987	0.938521	NA	peptide ABC transporter substrate-binding protein
LMB2-1.2_001218	MRBLMB2_001218	213.55	-0.128285	0.177957	-0.720877	0.470985	0.783453	NA	LysE family translocator
LMB2-1.2_001219	MRBLMB2_001219	172.008	-0.421522	0.318703	-1.32262	0.185962	0.596238	NA	hypothetical protein
LMB2-1.2_001220	MRBLMB2_001220	533.992	-0.0466807	0.340395	-0.137137	0.890923	0.94116	NA	prolyl oligopeptidase family serine peptidase
LMB2-1.2_001221	MRBLMB2_001221	256.899	-0.158028	0.248774	-0.635226	0.525281	0.804197	NA	TetR/AcrR family transcriptional regulator
LMB2-1.2_001222	MRBLMB2_001222	246.752	-0.232619	0.405426	-0.573766	0.566126	0.813861	NA	M20 family metallopeptidase
LMB2-1.2_001223	MRBLMB2_001223	276.384	-0.176363	0.463586	-0.380432	0.703625	0.851572	NA	alpha/beta hydrolase
LMB2-1.2_001224	MRBLMB2_001224	301.454	-0.117306	0.219841	-0.533594	0.593622	0.82197	NA	hypothetical protein
LMB2-1.2_001225	MRBLMB2_001225	220.238	-0.114197	0.382965	-0.298191	0.765557	0.876098	NA	SDR family NAD(P)-dependent oxidoreductase
LMB2-1.2_001226	MRBLMB2_001226	596.033	0.121984	0.254382	0.479529	0.631562	0.832756	corA;go_function=cobalt ion transmembrane transporter activity|0015087||IEA,magnesium ion transmembrane transporter activity|0015095||IEA;go_process=cobalt ion transport|0006824||IEA,magnesium ion transport|0015693||IEA	magnesium/cobalt transporter CorA
LMB2-1.2_001227	MRBLMB2_001227	250.925	-0.209893	0.203842	-1.02969	0.303158	0.717601	NA	SGNH/GDSL hydrolase family protein
LMB2-1.2_001228	MRBLMB2_001228	131.514	-0.107815	0.145736	-0.739794	0.459425	0.78104	NA	PadR family transcriptional regulator
LMB2-1.2_001229	MRBLMB2_001229	102.692	0.397931	0.227553	1.74874	0.0803365	NA	NA	DUF1048 domain-containing protein
LMB2-1.2_001230	MRBLMB2_001230	253.143	-0.0128091	0.11214	-0.114224	0.90906	0.9491	NA	ATP-binding cassette domain-containing protein
LMB2-1.2_001231	MRBLMB2_001231	268.355	-0.1664	0.210471	-0.79061	0.429172	0.773336	NA	ABC transporter permease
LMB2-1.2_001232	MRBLMB2_001232	724.545	0.459446	0.138529	3.31661	0.000911169	0.0376221	NA	lipase maturation factor family protein
LMB2-1.2_001233	MRBLMB2_001233	308.026	-0.295441	0.413887	-0.713821	0.475338	0.784029	NA	Gfo/Idh/MocA family oxidoreductase
LMB2-1.2_001234	MRBLMB2_001234	159.957	-0.255717	0.434736	-0.588213	0.55639	0.813406	NA	carbohydrate ABC transporter permease
LMB2-1.2_001235	MRBLMB2_001235	211.423	-0.21105	0.362238	-0.582629	0.560143	0.813861	NA	sugar ABC transporter permease
LMB2-1.2_001236	MRBLMB2_001236	342.158	-0.160697	0.298407	-0.538516	0.590221	0.820604	NA	extracellular solute-binding protein
LMB2-1.2_001237	MRBLMB2_001237	362.795	-0.0741963	0.163199	-0.454637	0.64937	0.834698	NA	ROK family protein
LMB2-1.2_001238	MRBLMB2_001238	248.258	-0.206688	0.339328	-0.609108	0.542453	0.809351	NA	glycoside hydrolase family 16 protein
LMB2-1.2_001239	MRBLMB2_001239	163.991	-0.467269	0.391478	-1.1936	0.232634	0.649693	NA	NA
LMB2-1.2_001240	MRBLMB2_001240	498.934	0.375721	0.254759	1.47481	0.140263	0.543407	NA	glycine betaine ABC transporter substrate-binding protein
LMB2-1.2_001241	MRBLMB2_001241	362.62	0.0634973	0.104482	0.607736	0.543363	0.809991	NA	proline/glycine betaine ABC transporter permease
LMB2-1.2_001242	MRBLMB2_001242	448.614	0.0740884	0.133941	0.553144	0.580165	0.817286	NA	glycine betaine/L-proline ABC transporter ATP-binding protein
LMB2-1.2_001243	MRBLMB2_001243	351.866	-0.177416	0.381143	-0.465484	0.641585	0.834	NA	methyltransferase
LMB2-1.2_001244	MRBLMB2_001244	205.431	-0.144034	0.276458	-0.520998	0.602368	0.824887	NA	TetR family transcriptional regulator
LMB2-1.2_001245	MRBLMB2_001245	307.646	-0.0168533	0.169364	-0.0995092	0.920734	0.955306	NA	ABC transporter ATP-binding protein
LMB2-1.2_001246	MRBLMB2_001246	233.918	-0.0729784	0.138977	-0.52511	0.599507	0.82334	NA	ABC transporter permease
LMB2-1.2_001247	MRBLMB2_001247	172.515	-0.483806	0.449054	-1.07739	0.281306	0.697773	NA	carbon-nitrogen hydrolase family protein
LMB2-1.2_001248	MRBLMB2_001248	384.467	-0.159219	0.484114	-0.328887	0.742241	0.866291	NA	APC family permease
LMB2-1.2_001249	MRBLMB2_001249	143.33	-0.387506	0.418637	-0.925639	0.354634	0.757427	NA	FCD domain-containing protein
LMB2-1.2_001250	MRBLMB2_001250	114.27	-0.395322	0.427731	-0.92423	0.355367	0.757427	NA	GntR family transcriptional regulator
LMB2-1.2_001251	MRBLMB2_001251	252.641	-0.0324176	0.13928	-0.232752	0.815954	0.902564	NA	ABC transporter ATP-binding protein
LMB2-1.2_001252	MRBLMB2_001252	248.571	-0.175349	0.134784	-1.30096	0.193271	0.607424	NA	hypothetical protein
LMB2-1.2_001253	MRBLMB2_001253	942.013	-0.256487	0.493559	-0.519669	0.603294	0.825148	NA	PKD domain-containing protein
LMB2-1.2_001254	MRBLMB2_001254	203.112	-0.27989	0.4351	-0.643278	0.520044	0.804197	NA	LysE family translocator
LMB2-1.2_001255	MRBLMB2_001255	341.073	-0.301429	0.205881	-1.46409	0.143168	0.551071	NA	aromatic acid exporter family protein
LMB2-1.2_001256	MRBLMB2_001256	120.17	-0.0312051	0.38294	-0.0814882	0.935054	0.962283	NA	hypothetical protein
LMB2-1.2_001257	MRBLMB2_001257	177.294	-0.163377	0.329471	-0.495876	0.619982	0.829765	NA	sigma-70 family RNA polymerase sigma factor
LMB2-1.2_001258	MRBLMB2_001258	99.6444	-0.756863	0.526865	-1.43654	0.150849	NA	NA	hypothetical protein
LMB2-1.2_001259	MRBLMB2_001259	383.798	-0.22959	0.321493	-0.714136	0.475143	0.784029	NA	S8/S53 family peptidase
LMB2-1.2_001260	MRBLMB2_001260	456.6	-0.306726	0.447277	-0.685764	0.492862	0.790741	NA	CHAT domain-containing protein
LMB2-1.2_001261	MRBLMB2_001261	220.373	-0.042675	0.286818	-0.148788	0.881721	0.936925	NA	DeoR/GlpR family DNA-binding transcription regulator
LMB2-1.2_001262	MRBLMB2_001262	185.606	-0.248603	0.260588	-0.95401	0.340078	0.749642	NA	class II fructose-bisphosphate aldolase
LMB2-1.2_001263	MRBLMB2_001263	152.878	-0.479771	0.402673	-1.19147	0.233471	0.649693	NA	hexose kinase
LMB2-1.2_001264	MRBLMB2_001264	217.856	-0.178247	0.282157	-0.631729	0.527564	0.804197	NA	ROK family protein
LMB2-1.2_001265	MRBLMB2_001265	354.283	0.12174	0.180341	0.675051	0.499644	0.793014	NA	sugar isomerase
LMB2-1.2_001266	MRBLMB2_001266	416.006	0.234005	0.149685	1.56331	0.117979	0.509777	NA	extracellular solute-binding protein
LMB2-1.2_001267	MRBLMB2_001267	248.446	-0.117168	0.408419	-0.286881	0.774203	0.879188	NA	sugar ABC transporter permease
LMB2-1.2_001268	MRBLMB2_001268	160.724	-0.214135	0.387453	-0.552673	0.580487	0.817286	NA	carbohydrate ABC transporter permease
LMB2-1.2_001269	MRBLMB2_001269	183.763	0.326505	0.119667	2.72846	0.00636315	0.116605	NA	chorismate mutase
LMB2-1.2_001270	MRBLMB2_001270	413.718	-0.155512	0.22776	-0.682792	0.494739	0.791112	NA	AI-2E family transporter
LMB2-1.2_001271	MRBLMB2_001271	2913.38	1.35738	0.648728	2.09238	0.0364047	0.291757	NA	ABC transporter substrate-binding protein
LMB2-1.2_001272	MRBLMB2_001272	346.283	0.254348	0.250874	1.01385	0.310655	0.725183	NA	ABC transporter permease
LMB2-1.2_001273	MRBLMB2_001273	338.173	0.245884	0.207879	1.18282	0.236879	0.65409	NA	ABC transporter permease subunit
LMB2-1.2_001274	MRBLMB2_001274	675.976	0.631158	0.375433	1.68115	0.0927345	0.460823	NA	ATP-binding cassette domain-containing protein
LMB2-1.2_001275	MRBLMB2_001275	510.982	1.30246	0.538358	2.41932	0.0155496	0.197097	NA	DUF427 domain-containing protein
LMB2-1.2_001276	MRBLMB2_001276	638.827	0.180496	0.120393	1.49923	0.133814	0.535812	NA	NAD(P)/FAD-dependent oxidoreductase
LMB2-1.2_001277	MRBLMB2_001277	421.762	0.197201	0.162488	1.21364	0.224886	0.640767	NA	MFS transporter
LMB2-1.2_001278	MRBLMB2_001278	465.214	0.122757	0.169005	0.72635	0.467624	0.781541	NA	lactonase family protein
LMB2-1.2_001279	MRBLMB2_001279	2019.12	1.08762	0.541513	2.00849	0.044591	0.330602	NA	adenylosuccinate synthase
LMB2-1.2_001280	MRBLMB2_001280	176.616	0.192456	0.145025	1.32706	0.18449	0.596238	NA	NA
LMB2-1.2_001281	MRBLMB2_001281	426.018	0.226763	0.151035	1.5014	0.133253	0.535812	NA	DMT family transporter
LMB2-1.2_001282	MRBLMB2_001282	590.643	-0.0318086	0.141646	-0.224564	0.822319	0.906692	NA	mechanosensitive ion channel
LMB2-1.2_001283	MRBLMB2_001283	790.313	0.0032351	0.0966564	0.0334701	0.9733	0.985974	NA	HAMP domain-containing protein
LMB2-1.2_001284	MRBLMB2_001284	329.793	0.118412	0.106851	1.1082	0.267777	0.689095	NA	Pr6Pr family membrane protein
LMB2-1.2_001285	MRBLMB2_001285	370.377	-0.0592139	0.100678	-0.588151	0.556431	0.813406	NA	AAA family ATPase
LMB2-1.2_001286	MRBLMB2_001286	235.328	-0.171449	0.261038	-0.656798	0.511311	0.799852	NA	DUF58 domain-containing protein
LMB2-1.2_001287	MRBLMB2_001287	149.429	-0.276491	0.27791	-0.994894	0.319788	0.728779	NA	hypothetical protein
LMB2-1.2_001288	MRBLMB2_001288	253.69	-0.391973	0.318331	-1.23134	0.218197	0.634922	NA	VWA domain-containing protein
LMB2-1.2_001289	MRBLMB2_001289	279.966	-0.103854	0.238028	-0.436312	0.662611	0.839348	NA	VWA domain-containing protein
LMB2-1.2_001290	MRBLMB2_001290	164.142	-0.207881	0.319976	-0.649678	0.5159	0.802459	NA	hypothetical protein
LMB2-1.2_001291	MRBLMB2_001291	258.667	-0.282364	0.280661	-1.00607	0.314384	0.725657	NA	hypothetical protein
LMB2-1.2_001292	MRBLMB2_001292	224.402	-0.333466	0.344123	-0.969029	0.332531	0.741748	NA	hypothetical protein
LMB2-1.2_001293	MRBLMB2_001293	235.385	-0.233861	0.269637	-0.867317	0.385768	0.764191	NA	alpha/beta hydrolase
LMB2-1.2_001294	MRBLMB2_001294	274.412	-0.170008	0.254994	-0.666716	0.504954	0.794486	NA	hypothetical protein
LMB2-1.2_001295	MRBLMB2_001295	121.704	0.619921	0.232272	2.66895	0.00760899	0.125548	NA	AbrB/MazE/SpoVT family DNA-binding domain-containing protein
LMB2-1.2_001296	MRBLMB2_001296	138.227	0.0419176	0.196598	0.213215	0.831159	0.90952	NA	PIN domain-containing protein
LMB2-1.2_001297	MRBLMB2_001297	289.034	0.0751777	0.164109	0.458097	0.646883	0.834058	NA	DeoR/GlpR family DNA-binding transcription regulator
LMB2-1.2_001298	MRBLMB2_001298	257.046	-0.237464	0.52088	-0.45589	0.648469	0.834439	NA	ATP-binding cassette domain-containing protein
LMB2-1.2_001299	MRBLMB2_001299	260.28	-0.248081	0.467054	-0.53116	0.595308	0.822382	NA	ABC transporter permease
LMB2-1.2_001300	MRBLMB2_001300	246.736	-0.557379	0.495859	-1.12407	0.260985	0.682046	NA	substrate-binding domain-containing protein
LMB2-1.2_001301	MRBLMB2_001301	548.196	-0.289801	0.460006	-0.629994	0.528698	0.804197	NA	NA
LMB2-1.2_001302	MRBLMB2_001302	249.034	-0.116518	0.221948	-0.524976	0.5996	0.82334	NA	NAD(P)H-dependent oxidoreductase
LMB2-1.2_001303	MRBLMB2_001303	416.028	-0.154818	0.221836	-0.697895	0.485243	0.789429	NA	MFS transporter
LMB2-1.2_001304	MRBLMB2_001304	275.632	0.296944	0.194135	1.52958	0.126121	0.526703	NA	helix-turn-helix transcriptional regulator
LMB2-1.2_001305	MRBLMB2_001305	121.689	-0.135216	0.266422	-0.507525	0.611787	0.825871	NA	hypothetical protein
LMB2-1.2_001306	MRBLMB2_001306	76.2994	-0.208179	0.170383	-1.22183	0.221772	NA	NA	hypothetical protein
LMB2-1.2_001307	MRBLMB2_001307	1424.32	0.689576	0.449486	1.53415	0.124994	0.525161	argG;go_function=argininosuccinate synthase activity|0004055||IEA,ATP binding|0005524||IEA,protein homodimerization activity|0042803||IEA;go_process=arginine biosynthetic process|0006526||IEA	argininosuccinate synthase
LMB2-1.2_001308	MRBLMB2_001308	108.208	-0.39977	0.343813	-1.16276	0.244929	0.66519	NA	TetR/AcrR family transcriptional regulator
LMB2-1.2_001309	MRBLMB2_001309	249.755	-0.108114	0.279965	-0.386168	0.699372	0.851572	NA	NA
LMB2-1.2_001310	MRBLMB2_001310	485.21	-0.0588175	0.189275	-0.310752	0.755989	0.87163	NA	YhgE/Pip family protein
LMB2-1.2_001311	MRBLMB2_001311	490.482	-0.0822101	0.328218	-0.250474	0.802221	0.893995	NA	MFS transporter
LMB2-1.2_001312	MRBLMB2_001312	317.627	-0.248937	0.361592	-0.688447	0.491171	0.790629	NA	alpha/beta hydrolase
LMB2-1.2_001313	MRBLMB2_001313	170.41	-0.0883515	0.141069	-0.626299	0.531119	0.804197	mnhG;go_function=monovalent cation:proton antiporter activity|0005451||IEA;go_process=inorganic cation transmembrane transport|0098662||IEA,proton transmembrane transport|1902600||IEA	monovalent cation/H(+) antiporter subunit G
LMB2-1.2_001314	MRBLMB2_001314	71.3208	-0.0595839	0.260892	-0.228385	0.819347	NA	NA	monovalent cation/H+ antiporter complex subunit F
LMB2-1.2_001315	MRBLMB2_001315	189.155	0.0209306	0.142768	0.146606	0.883443	0.937699	NA	Na+/H+ antiporter subunit E
LMB2-1.2_001316	MRBLMB2_001316	628.049	0.111619	0.120225	0.928418	0.353191	0.757427	NA	Na+/H+ antiporter subunit D
LMB2-1.2_001317	MRBLMB2_001317	199.637	-0.0803112	0.136279	-0.589315	0.55565	0.813406	NA	Na(+)/H(+) antiporter subunit C
LMB2-1.2_001318	MRBLMB2_001318	1263.55	0.0940008	0.105911	0.887541	0.374788	0.761701	NA	Na+/H+ antiporter subunit A
LMB2-1.2_001319	MRBLMB2_001319	132.466	-0.372296	0.237529	-1.56737	0.117028	0.508541	NA	L-rhamnose mutarotase
LMB2-1.2_001320	MRBLMB2_001320	453.612	-0.28896	0.324759	-0.889767	0.373591	0.761701	NA	hypothetical protein
LMB2-1.2_001321	MRBLMB2_001321	481.563	0.488846	0.170201	2.87217	0.00407667	0.0879843	NA	LacI family DNA-binding transcriptional regulator
LMB2-1.2_001322	MRBLMB2_001322	343.94	-0.301952	0.429926	-0.702334	0.482471	0.787301	NA	MFS transporter
LMB2-1.2_001323	MRBLMB2_001323	302.062	-0.027496	0.0970628	-0.28328	0.776962	0.879964	nucS;go_function=endonuclease activity|0004519||IEA	endonuclease NucS
LMB2-1.2_001324	MRBLMB2_001324	208.996	0.146132	0.180461	0.809769	0.418073	0.772692	NA	NA
LMB2-1.2_001325	MRBLMB2_001325	309.715	-0.206783	0.204581	-1.01076	0.312131	0.725578	NA	HAD hydrolase-like protein
LMB2-1.2_001326	MRBLMB2_001326	866.678	-0.216025	0.509041	-0.424376	0.671292	0.84115	NA	cold-shock protein
LMB2-1.2_001327	MRBLMB2_001327	373.341	0.154691	0.116855	1.32379	0.185574	0.596238	NA	shikimate 5-dehydrogenase
LMB2-1.2_001328	MRBLMB2_001328	474.637	-0.147323	0.344537	-0.427599	0.668943	0.84115	NA	MFS transporter
LMB2-1.2_001329	MRBLMB2_001329	192.482	0.0071609	0.199276	0.0359345	0.971335	0.985386	NA	MarR family transcriptional regulator
LMB2-1.2_001330	MRBLMB2_001330	1098.76	0.685242	0.340205	2.0142	0.0439882	0.328553	NA	substrate-binding and VWA domain-containing protein
LMB2-1.2_001331	MRBLMB2_001331	375.74	0.123553	0.108624	1.13744	0.255353	0.674132	NA	NA
LMB2-1.2_001332	MRBLMB2_001332	259.943	0.0182788	0.16094	0.113575	0.909574	0.949216	NA	aspartate/glutamate racemase family protein
LMB2-1.2_001333	MRBLMB2_001333	325.875	-0.0699845	0.236757	-0.295596	0.767539	0.876666	NA	LacI family transcriptional regulator
LMB2-1.2_001334	MRBLMB2_001334	381.441	-0.139916	0.321388	-0.435347	0.66331	0.839513	NA	mannitol dehydrogenase family protein
LMB2-1.2_001335	MRBLMB2_001335	245.747	-0.382363	0.349211	-1.09493	0.273546	0.692602	NA	L-idonate 5-dehydrogenase
LMB2-1.2_001336	MRBLMB2_001336	410.685	-0.240886	0.258108	-0.933276	0.350677	0.754353	NA	MHS family MFS transporter
LMB2-1.2_001337	MRBLMB2_001337	370.917	-0.178667	0.309648	-0.576999	0.56394	0.813861	NA	D-galactonate dehydratase family protein
LMB2-1.2_001338	MRBLMB2_001338	127.761	-0.295381	0.385835	-0.765562	0.443937	0.78046	NA	bifunctional 4-hydroxy-2-oxoglutarate aldolase/2-dehydro-3-deoxy-phosphogluconate aldolase
LMB2-1.2_001339	MRBLMB2_001339	262.508	-0.252445	0.502776	-0.502102	0.615595	0.828154	NA	sugar kinase
LMB2-1.2_001340	MRBLMB2_001340	274.492	-0.112895	0.135027	-0.836087	0.403106	0.766831	NA	FCD domain-containing protein
LMB2-1.2_001341	MRBLMB2_001341	259.669	0.0387443	0.334573	0.115802	0.907809	0.949003	NA	SDR family oxidoreductase
LMB2-1.2_001342	MRBLMB2_001342	257.358	-0.340897	0.484489	-0.703622	0.481668	0.787036	NA	substrate-binding domain-containing protein
LMB2-1.2_001343	MRBLMB2_001343	196.142	-0.403308	0.503109	-0.801631	0.422767	0.772692	NA	ATP-binding cassette domain-containing protein
LMB2-1.2_001344	MRBLMB2_001344	281.631	-0.14689	0.426414	-0.344478	0.730487	0.861233	NA	ABC transporter permease
LMB2-1.2_001345	MRBLMB2_001345	304.712	-0.267973	0.482916	-0.554906	0.578959	0.817148	NA	mandelate racemase/muconate lactonizing enzyme family protein
LMB2-1.2_001346	MRBLMB2_001346	280.34	-0.294145	0.513263	-0.573089	0.566584	0.813861	NA	alcohol dehydrogenase catalytic domain-containing protein
LMB2-1.2_001347	MRBLMB2_001347	316.455	0.138683	0.112685	1.23071	0.218431	0.634922	NA	Pr6Pr family membrane protein
LMB2-1.2_001348	MRBLMB2_001348	407.256	0.867575	0.351015	2.47162	0.0134503	0.178948	arr	NAD(+)--rifampin ADP-ribosyltransferase
LMB2-1.2_001349	MRBLMB2_001349	92.4888	0.538597	0.476465	1.1304	0.258307	NA	NA	NA
LMB2-1.2_001350	MRBLMB2_001350	616.057	1.42035	0.609597	2.32998	0.0198072	0.223318	NA	NA
LMB2-1.2_001351	MRBLMB2_001351	259.977	-0.791389	0.336288	-2.35331	0.0186073	0.217226	NA	carbohydrate ABC transporter permease
LMB2-1.2_001352	MRBLMB2_001352	265.721	-0.794888	0.296887	-2.67741	0.00741938	0.124868	NA	sugar ABC transporter permease
LMB2-1.2_001353	MRBLMB2_001353	437.94	-0.624136	0.29627	-2.10665	0.0351482	0.288872	NA	extracellular solute-binding protein
LMB2-1.2_001354	MRBLMB2_001354	684.612	-0.349206	0.353938	-0.98663	0.323824	0.732055	NA	alpha-galactosidase
LMB2-1.2_001355	MRBLMB2_001355	426.107	0.158495	0.137851	1.14975	0.250246	0.667202	NA	ROK family transcriptional regulator
LMB2-1.2_001356	MRBLMB2_001356	1041.42	0.0964935	0.257642	0.374525	0.708014	0.854315	NA	putative Ig domain-containing protein
LMB2-1.2_001357	MRBLMB2_001357	641.273	0.256676	0.266008	0.964919	0.334585	0.74485	NA	aldo/keto reductase
LMB2-1.2_001358	MRBLMB2_001358	101.679	-0.135574	0.195845	-0.692255	0.488777	NA	NA	NA
LMB2-1.2_001359	MRBLMB2_001359	136.617	-0.293388	0.262767	-1.11653	0.264194	0.686006	NA	NA
LMB2-1.2_001360	MRBLMB2_001360	232.231	-0.318686	0.366053	-0.8706	0.383973	0.764191	NA	peptidoglycan-binding protein
LMB2-1.2_001361	MRBLMB2_001361	115.258	-0.591316	0.372803	-1.58614	0.112708	0.501878	NA	ATP-binding cassette domain-containing protein
LMB2-1.2_001362	MRBLMB2_001362	232.705	-0.319561	0.42718	-0.748071	0.454417	0.78104	NA	NA
LMB2-1.2_001363	MRBLMB2_001363	127.361	-0.280962	0.209814	-1.3391	0.180537	0.592263	NA	mismatch-specific DNA-glycosylase
LMB2-1.2_001364	MRBLMB2_001364	181.69	-0.181063	0.295552	-0.612625	0.540124	0.808026	NA	NA
LMB2-1.2_001365	MRBLMB2_001365	1636.25	1.202	0.554906	2.16614	0.0303006	0.273611	NA	aldo/keto reductase
LMB2-1.2_001366	MRBLMB2_001366	452.461	-0.163765	0.192837	-0.849237	0.39575	0.766731	NA	LCP family protein
LMB2-1.2_001367	MRBLMB2_001367	73.5739	0.124857	0.356436	0.350293	0.726119	NA	NA	DUF6510 family protein
LMB2-1.2_001368	MRBLMB2_001368	195.775	-0.334028	0.21046	-1.58713	0.112483	0.501878	NA	ferredoxin reductase
LMB2-1.2_001369	MRBLMB2_001369	161.598	-0.0607301	0.215052	-0.282397	0.777639	0.880139	NA	sulfite oxidase-like oxidoreductase
LMB2-1.2_001370	MRBLMB2_001370	327.123	0.266254	0.114632	2.32267	0.0201967	0.224363	NA	sigma-70 family RNA polymerase sigma factor
LMB2-1.2_001371	MRBLMB2_001371	414.242	0.144693	0.112984	1.28065	0.200318	0.614649	NA	NA
LMB2-1.2_001372	MRBLMB2_001372	253.913	-0.215633	0.228112	-0.945293	0.344509	0.752106	NA	siderophore-interacting protein
LMB2-1.2_001373	MRBLMB2_001373	264.679	-0.359451	0.426247	-0.843292	0.399065	0.766786	NA	carbohydrate kinase
LMB2-1.2_001374	MRBLMB2_001374	344.246	-0.203573	0.348087	-0.584834	0.55866	0.813861	NA	glycoside hydrolase family 32 protein
LMB2-1.2_001375	MRBLMB2_001375	269.919	-0.189317	0.281405	-0.672756	0.501102	0.793274	NA	LacI family DNA-binding transcriptional regulator
LMB2-1.2_001376	MRBLMB2_001376	358.256	-0.221152	0.371782	-0.594843	0.551948	0.812732	NA	right-handed parallel beta-helix repeat-containing protein
LMB2-1.2_001377	MRBLMB2_001377	232.221	-0.10663	0.354363	-0.300906	0.763486	0.875007	NA	carbohydrate ABC transporter permease
LMB2-1.2_001378	MRBLMB2_001378	249.549	-0.321814	0.412642	-0.779886	0.435458	0.777442	NA	sugar ABC transporter permease
LMB2-1.2_001379	MRBLMB2_001379	476.926	0.0991554	0.137255	0.722418	0.470037	0.78324	NA	extracellular solute-binding protein
LMB2-1.2_001380	MRBLMB2_001380	191.662	-0.125448	0.301038	-0.41672	0.676883	0.84212	NA	NA
LMB2-1.2_001381	MRBLMB2_001381	144.562	-0.0594353	0.239284	-0.248388	0.803835	0.894744	NA	GntR family transcriptional regulator
LMB2-1.2_001382	MRBLMB2_001382	401.646	0.0645422	0.157703	0.409263	0.682346	0.843473	NA	NA
LMB2-1.2_001383	MRBLMB2_001383	87.319	-0.255621	0.297207	-0.860077	0.389746	NA	NA	GNAT family N-acetyltransferase
LMB2-1.2_001384	MRBLMB2_001384	143.701	-0.221355	0.208664	-1.06082	0.288771	0.704351	NA	NA
LMB2-1.2_001385	MRBLMB2_001385	53.1947	-0.268197	0.468686	-0.572231	0.567165	NA	NA	NA
LMB2-1.2_001386	MRBLMB2_001386	304.069	0.183636	0.0948853	1.93535	0.0529472	0.354474	NA	DUF3662 domain-containing protein
LMB2-1.2_001387	MRBLMB2_001387	155.096	-0.0723626	0.141787	-0.510362	0.609798	0.825871	NA	FHA domain-containing protein
LMB2-1.2_001388	MRBLMB2_001388	388.826	-0.229983	0.192351	-1.19564	0.231836	0.649219	NA	protein phosphatase 2C domain-containing protein
LMB2-1.2_001389	MRBLMB2_001389	506.774	-0.0279541	0.114333	-0.244497	0.806846	0.897206	NA	FtsW/RodA/SpoVE family cell cycle protein
LMB2-1.2_001390	MRBLMB2_001390	490.538	-0.103345	0.107532	-0.961059	0.336523	0.746246	NA	penicillin-binding protein 2
LMB2-1.2_001391	MRBLMB2_001391	1379.61	0.352629	0.417952	0.843707	0.398833	0.766786	NA	protein kinase
LMB2-1.2_001392	MRBLMB2_001392	911.235	0.199719	0.18367	1.08738	0.276868	0.692602	pknB;go_function=protein kinase activity|0004672||IEA,ATP binding|0005524||IEA;go_process=protein phosphorylation|0006468||IEA	Stk1 family PASTA domain-containing Ser/Thr kinase
LMB2-1.2_001393	MRBLMB2_001393	175.277	-0.270064	0.2946	-0.916715	0.359292	0.759303	NA	gamma-glutamyl-gamma-aminobutyrate hydrolase family protein
LMB2-1.2_001394	MRBLMB2_001394	27.1294	-0.142715	0.318515	-0.448064	0.654107	NA	NA	hypothetical protein
LMB2-1.2_001395	MRBLMB2_001395	339.95	0.20875	0.127731	1.63429	0.102197	0.479285	NA	class E sortase
LMB2-1.2_001396	MRBLMB2_001396	234.544	0.151055	0.224766	0.672057	0.501548	0.793331	NA	cell division protein CrgA
LMB2-1.2_001397	MRBLMB2_001397	726.606	0.546082	0.362498	1.50644	0.131954	0.53459	NA	rhomboid family intramembrane serine protease
LMB2-1.2_001398	MRBLMB2_001398	1207.94	1.36616	0.57232	2.38706	0.0169836	0.206508	NA	peptidylprolyl isomerase
LMB2-1.2_001399	MRBLMB2_001399	1772.07	0.857464	0.641119	1.33745	0.181076	0.592263	NA	DNA helicase
LMB2-1.2_001400	MRBLMB2_001400	367.948	0.0189883	0.263275	0.0721234	0.942504	0.967015	NA	YbaK/EbsC family protein
LMB2-1.2_001401	MRBLMB2_001401	199.338	0.179516	0.212691	0.844023	0.398657	0.766786	NA	NUDIX hydrolase
LMB2-1.2_001402	MRBLMB2_001402	331.108	0.685126	0.283623	2.41563	0.0157082	0.197097	NA	hypothetical protein
LMB2-1.2_001403	MRBLMB2_001403	333.071	-0.157819	0.243267	-0.648749	0.516501	0.802965	NA	lytic polysaccharide monooxygenase
LMB2-1.2_001404	MRBLMB2_001404	384.969	-0.110089	0.193386	-0.569273	0.569171	0.813861	NA	Xaa-Pro peptidase family protein
LMB2-1.2_001405	MRBLMB2_001405	1566.25	-0.177724	0.413767	-0.429526	0.667541	0.84115	NA	GH92 family glycosyl hydrolase
LMB2-1.2_001406	MRBLMB2_001406	63.2475	-0.450514	0.457183	-0.985412	0.324422	NA	NA	discoidin domain-containing protein
LMB2-1.2_001407	MRBLMB2_001407	50.6147	-0.0590276	0.401831	-0.146897	0.883214	NA	NA	hypothetical protein
LMB2-1.2_001408	MRBLMB2_001408	383.779	0.0230767	0.2835	0.0813994	0.935124	0.962283	NA	LacI family transcriptional regulator
LMB2-1.2_001409	MRBLMB2_001409	234.456	-0.363188	0.491083	-0.739564	0.459564	0.78104	NA	gamma-glutamyl-gamma-aminobutyrate hydrolase family protein
LMB2-1.2_001410	MRBLMB2_001410	340.541	-0.0968585	0.397371	-0.243748	0.807426	0.897341	NA	LysR substrate-binding domain-containing protein
LMB2-1.2_001411	MRBLMB2_001411	138.296	0.109632	0.188862	0.580488	0.561585	0.813861	NA	hypothetical protein
LMB2-1.2_001412	MRBLMB2_001412	556.03	-0.213193	0.453814	-0.469781	0.638511	0.834	ilvD;go_function=dihydroxy-acid dehydratase activity|0004160||IEA;go_process=branched-chain amino acid biosynthetic process|0009082||IEA	dihydroxy-acid dehydratase
LMB2-1.2_001413	MRBLMB2_001413	301.207	-0.196596	0.329952	-0.595832	0.551287	0.812732	NA	helix-turn-helix transcriptional regulator
LMB2-1.2_001414	MRBLMB2_001414	394.809	1.17446	0.288349	4.07307	4.63983e-05	0.00709894	NA	DUF3253 domain-containing protein
LMB2-1.2_001415	MRBLMB2_001415	35.0067	-0.529782	0.524783	-1.00953	0.312723	NA	NA	NA
LMB2-1.2_001416	MRBLMB2_001416	22.4399	-0.136929	0.442962	-0.309122	0.757229	NA	NA	NA
LMB2-1.2_001417	MRBLMB2_001417	344.362	0.0886604	0.152431	0.581645	0.560806	0.813861	NA	DUF4097 family beta strand repeat-containing protein
LMB2-1.2_001418	MRBLMB2_001418	212.017	-0.0215348	0.164	-0.13131	0.89553	0.94346	NA	response regulator transcription factor
LMB2-1.2_001419	MRBLMB2_001419	492.5	0.100822	0.133659	0.754323	0.450655	0.780871	NA	histidine kinase
LMB2-1.2_001420	MRBLMB2_001420	451.908	0.303387	0.436766	0.694622	0.487292	0.790629	NA	DUF3566 domain-containing protein
LMB2-1.2_001421	MRBLMB2_001421	2310.68	0.772662	0.460803	1.67677	0.0935866	0.460823	gyrA;go_function=DNA binding|0003677||IEA,DNA topoisomerase activity|0003916||IEA,DNA topoisomerase type II (double strand cut%2C ATP-hydrolyzing) activity|0003918||IEA,ATP binding|0005524||IEA;go_process=DNA metabolic process|0006259||IEA,DNA topological change|0006265||IEA	DNA gyrase subunit A
LMB2-1.2_001422	MRBLMB2_001422	1891.67	0.68919	0.43777	1.57432	0.115413	0.507154	gyrB;go_component=DNA topoisomerase type II (double strand cut%2C ATP-hydrolyzing) complex|0009330||IEA;go_function=DNA topoisomerase type II (double strand cut%2C ATP-hydrolyzing) activity|0003918||IEA;go_process=DNA topological change|0006265||IEA	DNA topoisomerase (ATP-hydrolyzing) subunit B
LMB2-1.2_001423	MRBLMB2_001423	173.465	0.119429	0.148403	0.804761	0.420957	0.772692	NA	DciA family protein
LMB2-1.2_001424	MRBLMB2_001424	414.459	0.198901	0.160809	1.23688	0.216132	0.631086	recF;go_function=single-stranded DNA binding|0003697||IEA,ATP binding|0005524||IEA;go_process=DNA repair|0006281||IEA	DNA replication/repair protein RecF
LMB2-1.2_001425	MRBLMB2_001425	977.015	0.512509	0.386035	1.32762	0.184303	0.596238	dnaN;go_component=DNA polymerase III complex|0009360||IEA;go_function=DNA-directed DNA polymerase activity|0003887||IEA;go_process=DNA replication|0006260||IEA	DNA polymerase III subunit beta
LMB2-1.2_001426	MRBLMB2_001426	636.628	0.0793275	0.173081	0.458325	0.646719	0.834058	dnaA;go_function=DNA replication origin binding|0003688||IEA,ATP binding|0005524||IEA,sequence-specific DNA binding|0043565||IEA;go_process=regulation of DNA replication|0006275||IEA	chromosomal replication initiator protein DnaA
LMB2-1.2_001427	MRBLMB2_001427	88.533	-0.0679834	0.225593	-0.301355	0.763144	NA	rpmH;go_component=organellar large ribosomal subunit|0000315||IEA,cytosolic large ribosomal subunit|0022625||IEA;go_function=structural constituent of ribosome|0003735||IEA;go_process=translation|0006412||IEA	50S ribosomal protein L34
LMB2-1.2_001428	MRBLMB2_001428	261.944	0.316899	0.376477	0.841749	0.399929	0.766786	rnpA;go_function=ribonuclease P activity|0004526||IEA;go_process=RNA processing|0006396||IEA	ribonuclease P protein component
LMB2-1.2_001429	MRBLMB2_001429	123.322	0.264776	0.325315	0.813907	0.415698	0.772692	yidD	membrane protein insertion efficiency factor YidD
LMB2-1.2_001430	MRBLMB2_001430	692.789	0.40013	0.359701	1.1124	0.265968	0.687302	yidC;go_function=membrane insertase activity|0032977||IEA	membrane protein insertase YidC
LMB2-1.2_001431	MRBLMB2_001431	317.188	0.541727	0.389582	1.39054	0.164366	0.579543	NA	DNA-binding protein
LMB2-1.2_001432	MRBLMB2_001432	275.51	0.0836848	0.116379	0.719069	0.472099	0.783958	rsmG;go_component=cellular_component|0005575||IEA;go_function=methyltransferase activity|0008168||IEA;go_process=rRNA methylation|0031167||IEA,7-methylguanosine biosynthetic process|0046118||IEA	16S rRNA (guanine(527)-N(7))-methyltransferase RsmG
LMB2-1.2_001433	MRBLMB2_001433	198.477	0.155844	0.2043	0.762817	0.445572	0.78046	NA	AAA family ATPase
LMB2-1.2_001434	MRBLMB2_001434	372.218	0.291794	0.205944	1.41686	0.156523	0.5687	NA	ParA family protein
LMB2-1.2_001435	MRBLMB2_001435	537.444	0.486713	0.347612	1.40016	0.161465	0.575732	NA	ParB/RepB/Spo0J family partition protein
LMB2-1.2_001436	MRBLMB2_001436	794.724	0.658242	0.306451	2.14795	0.0317178	0.275732	NA	sugar porter family MFS transporter
LMB2-1.2_001437	MRBLMB2_001437	130.143	0.773075	0.323892	2.38683	0.0169943	0.206508	NA	tryptophan synthase subunit alpha
LMB2-1.2_001438	MRBLMB2_001438	208.781	-0.145681	0.279104	-0.521959	0.601699	0.824739	NA	GrpB family protein
LMB2-1.2_001439	MRBLMB2_001439	599.708	1.0988	0.465675	2.35958	0.0182955	0.217226	trxA;go_component=cytoplasm|0005737||IEA;go_function=disulfide oxidoreductase activity|0015036||IEA	thioredoxin
LMB2-1.2_001440	MRBLMB2_001440	1190.27	1.10488	0.503296	2.1953	0.0281423	0.263789	trxB;go_function=thioredoxin-disulfide reductase activity|0004791||IEA	thioredoxin-disulfide reductase
LMB2-1.2_001441	MRBLMB2_001441	553.027	-0.144896	0.249414	-0.580944	0.561278	0.813861	murJ;go_process=peptidoglycan biosynthetic process|0009252||IEA,lipid translocation|0034204||IEA	murein biosynthesis integral membrane protein MurJ
LMB2-1.2_001442	MRBLMB2_001442	732.468	-0.0716908	0.228021	-0.314404	0.753214	0.869761	NA	DUF6049 family protein
LMB2-1.2_001443	MRBLMB2_001443	504.963	-0.1788	0.237392	-0.753186	0.451338	0.780871	NA	methyltransferase
LMB2-1.2_001444	MRBLMB2_001444	375.562	0.253907	0.159905	1.58786	0.112317	0.501878	NA	LLM class flavin-dependent oxidoreductase
LMB2-1.2_001445	MRBLMB2_001445	577.577	0.648333	0.327153	1.98174	0.0475079	0.339321	NA	EcsC family protein
LMB2-1.2_001446	MRBLMB2_001446	212.909	-0.0767287	0.213015	-0.360202	0.718696	0.85669	NA	TetR/AcrR family transcriptional regulator
LMB2-1.2_001447	MRBLMB2_001447	201.873	-0.191522	0.389167	-0.492133	0.622625	0.831191	NA	GPP34 family phosphoprotein
LMB2-1.2_001448	MRBLMB2_001448	152.453	-0.392762	0.34964	-1.12333	0.261296	0.68233	NA	small multidrug efflux protein
LMB2-1.2_001449	MRBLMB2_001449	625.151	0.0440449	0.149901	0.293826	0.768891	0.877543	NA	carboxypeptidase regulatory-like domain-containing protein
LMB2-1.2_001450	MRBLMB2_001450	76.5756	-0.124158	0.164381	-0.755307	0.450065	NA	NA	NA
LMB2-1.2_001451	MRBLMB2_001451	140.975	0.156695	0.165926	0.944367	0.344982	0.752106	NA	type II toxin-antitoxin system PemK/MazF family toxin
LMB2-1.2_001452	MRBLMB2_001452	575.644	-0.096088	0.223189	-0.430523	0.666815	0.840952	NA	hypothetical protein
LMB2-1.2_001453	MRBLMB2_001453	563.204	-0.0112726	0.132744	-0.0849204	0.932325	0.96091	NA	CCA tRNA nucleotidyltransferase
LMB2-1.2_001454	MRBLMB2_001454	361.711	0.30909	0.0971763	3.18072	0.00146911	0.049162	NA	NA
LMB2-1.2_001455	MRBLMB2_001455	163.346	0.412293	0.191695	2.15078	0.0314935	0.275732	NA	PadR family transcriptional regulator
LMB2-1.2_001456	MRBLMB2_001456	412.765	-0.102473	0.24622	-0.416183	0.677276	0.84212	NA	GAF domain-containing protein
LMB2-1.2_001457	MRBLMB2_001457	616.455	0.427234	0.167779	2.54641	0.0108837	0.156913	NA	aldehyde dehydrogenase
LMB2-1.2_001458	MRBLMB2_001458	74.7638	-0.0804922	0.291221	-0.276395	0.782244	NA	NA	DUF779 domain-containing protein
LMB2-1.2_001459	MRBLMB2_001459	48.2055	-0.671885	0.286425	-2.34576	0.0189883	NA	NA	DUF1778 domain-containing protein
LMB2-1.2_001460	MRBLMB2_001460	151.121	-0.115552	0.339518	-0.340341	0.733599	0.863118	NA	GNAT family N-acetyltransferase
LMB2-1.2_001461	MRBLMB2_001461	290.049	0.0478811	0.140195	0.341532	0.732703	0.862637	NA	zinc-ribbon domain-containing protein
LMB2-1.2_001462	MRBLMB2_001462	341.026	0.0301763	0.146352	0.206189	0.836643	0.912153	NA	hypothetical protein
LMB2-1.2_001463	MRBLMB2_001463	339.128	-0.173452	0.265021	-0.654484	0.5128	0.80057	NA	NA
LMB2-1.2_001464	MRBLMB2_001464	169.713	-0.0998095	0.204812	-0.487323	0.626029	0.831239	NA	hypothetical protein
LMB2-1.2_001465	MRBLMB2_001465	310.816	-0.020271	0.239763	-0.084546	0.932622	0.96091	NA	NA
LMB2-1.2_001466	MRBLMB2_001466	450.76	-0.180935	0.164813	-1.09782	0.272283	0.692419	NA	pentapeptide repeat-containing protein
LMB2-1.2_001467	MRBLMB2_001467	209.845	-0.17195	0.302042	-0.569291	0.569158	0.813861	NA	Lrp/AsnC family transcriptional regulator
LMB2-1.2_001468	MRBLMB2_001468	880.514	0.162159	0.27958	0.580009	0.561909	0.813861	NA	ABC transporter substrate-binding protein
LMB2-1.2_001469	MRBLMB2_001469	373.628	-0.207276	0.132249	-1.56731	0.117042	0.508541	NA	ABC transporter permease
LMB2-1.2_001470	MRBLMB2_001470	290.165	-0.250745	0.199234	-1.25854	0.208195	0.622366	NA	ABC transporter permease
LMB2-1.2_001471	MRBLMB2_001471	257.883	-0.197595	0.242987	-0.813192	0.416108	0.772692	NA	ATP-binding cassette domain-containing protein
LMB2-1.2_001472	MRBLMB2_001472	197.754	-0.195314	0.222542	-0.87765	0.380134	0.764191	NA	ABC transporter ATP-binding protein
LMB2-1.2_001473	MRBLMB2_001473	210.093	0.0278042	0.18061	0.153946	0.877652	0.935162	NA	TetR/AcrR family transcriptional regulator
LMB2-1.2_001474	MRBLMB2_001474	213.406	-0.00250765	0.261338	-0.00959543	0.992344	0.996786	NA	SDR family oxidoreductase
LMB2-1.2_001475	MRBLMB2_001475	410.046	0.0907396	0.186186	0.487361	0.626003	0.831239	NA	LacI family transcriptional regulator
LMB2-1.2_001476	MRBLMB2_001476	552.342	-0.280116	0.421584	-0.664437	0.506411	0.79591	NA	glycoside hydrolase family 2
LMB2-1.2_001477	MRBLMB2_001477	326.436	-0.246607	0.320115	-0.770368	0.441082	0.78046	NA	extracellular solute-binding protein
LMB2-1.2_001478	MRBLMB2_001478	244.977	-0.345948	0.395399	-0.874935	0.381609	0.764191	NA	sugar ABC transporter permease
LMB2-1.2_001479	MRBLMB2_001479	200.621	-0.510527	0.443357	-1.1515	0.249525	0.667202	NA	carbohydrate ABC transporter permease
LMB2-1.2_001480	MRBLMB2_001480	116.888	-0.351483	0.482181	-0.728945	0.466035	0.781541	NA	NA
LMB2-1.2_001481	MRBLMB2_001481	590.699	1.2031	0.354215	3.39652	0.000682476	0.0310434	NA	iron-siderophore ABC transporter substrate-binding protein
LMB2-1.2_001482	MRBLMB2_001482	263.1	0.0549833	0.173876	0.316221	0.751834	0.868752	NA	iron ABC transporter permease
LMB2-1.2_001483	MRBLMB2_001483	324.645	-0.0326824	0.270424	-0.120856	0.903805	0.948615	NA	iron chelate uptake ABC transporter family permease subunit
LMB2-1.2_001484	MRBLMB2_001484	1168.47	0.398001	0.526794	0.755515	0.44994	0.780871	NA	hypothetical protein
LMB2-1.2_001485	MRBLMB2_001485	1785.12	0.469143	0.645286	0.727031	0.467207	0.781541	rpsF;go_component=organellar small ribosomal subunit|0000314||IEA,cytosolic small ribosomal subunit|0022627||IEA;go_function=structural constituent of ribosome|0003735||IEA;go_process=translation|0006412||IEA	30S ribosomal protein S6
LMB2-1.2_001486	MRBLMB2_001486	836.951	0.470793	0.570746	0.824873	0.409444	0.770324	NA	single-stranded DNA-binding protein
LMB2-1.2_001487	MRBLMB2_001487	907.918	0.351649	0.609042	0.577381	0.563682	0.813861	rpsR;go_component=organellar small ribosomal subunit|0000314||IEA,cytosolic small ribosomal subunit|0022627||IEA;go_function=structural constituent of ribosome|0003735||IEA;go_process=translation|0006412||IEA	30S ribosomal protein S18
LMB2-1.2_001488	MRBLMB2_001488	1300.27	0.714461	0.613917	1.16377	0.244515	0.66519	rplI;go_component=plastid large ribosomal subunit|0000311||IEA,cytosolic large ribosomal subunit|0022625||IEA;go_function=structural constituent of ribosome|0003735||IEA;go_process=translation|0006412||IEA	50S ribosomal protein L9
LMB2-1.2_001489	MRBLMB2_001489	610.875	-0.237462	0.345503	-0.687293	0.491898	0.790629	NA	DUF320 domain-containing protein
LMB2-1.2_001490	MRBLMB2_001490	429.809	0.523842	0.134959	3.8815	0.000103814	0.0109199	NA	hypothetical protein
LMB2-1.2_001491	MRBLMB2_001491	758.415	0.437231	0.203236	2.15135	0.0314486	0.275732	dnaB;go_function=DNA helicase activity|0003678||IEA;go_process=DNA replication|0006260||IEA	replicative DNA helicase
LMB2-1.2_001492	MRBLMB2_001492	1886.01	0.98294	0.596714	1.64725	0.0995058	0.474021	NA	NA
LMB2-1.2_001493	MRBLMB2_001493	1806.97	0.13094	0.766671	0.170791	0.864388	0.926388	NA	NA
LMB2-1.2_001494	MRBLMB2_001494	663.559	-0.0336104	0.529192	-0.0635127	0.949358	0.970113	NA	stage II sporulation protein M
LMB2-1.2_001495	MRBLMB2_001495	277.715	-0.423119	0.275733	-1.53452	0.124902	0.525161	NA	NA
LMB2-1.2_001496	MRBLMB2_001496	190.61	-0.367007	0.22615	-1.62284	0.104623	0.483073	NA	hypothetical protein
LMB2-1.2_001497	MRBLMB2_001497	667.923	-0.12292	0.253526	-0.484842	0.627789	0.831467	NA	NA
LMB2-1.2_001498	MRBLMB2_001498	233.229	-0.263296	0.150293	-1.75188	0.0797947	0.430431	NA	ATP-binding cassette domain-containing protein
LMB2-1.2_001499	MRBLMB2_001499	243.466	-0.254691	0.146825	-1.73465	0.0828022	0.438917	NA	ABC transporter ATP-binding protein
LMB2-1.2_001500	MRBLMB2_001500	393.395	0.0254549	0.185778	0.137018	0.891017	0.94116	NA	NA
LMB2-1.2_001501	MRBLMB2_001501	381.793	0.138397	0.106052	1.30499	0.191896	0.605976	NA	response regulator transcription factor
LMB2-1.2_001502	MRBLMB2_001502	1676.61	-0.279838	0.519313	-0.538861	0.589982	0.820604	NA	histidine kinase
LMB2-1.2_001503	MRBLMB2_001503	307.807	0.264984	0.125353	2.1139	0.0345241	0.288347	NA	DNA/RNA non-specific endonuclease
LMB2-1.2_001504	MRBLMB2_001504	881.833	0.139624	0.416741	0.335038	0.737596	0.864678	NA	SDR family oxidoreductase
LMB2-1.2_001505	MRBLMB2_001505	550.329	-0.269667	0.202049	-1.33466	0.181988	0.593002	NA	glycoside hydrolase family 15 protein
LMB2-1.2_001506	MRBLMB2_001506	62.4792	-0.517195	0.295136	-1.75239	0.0797061	NA	NA	RNA-binding S4 domain-containing protein
LMB2-1.2_001507	MRBLMB2_001507	193.857	-0.315111	0.375838	-0.838423	0.401793	0.766831	NA	hypothetical protein
LMB2-1.2_001508	MRBLMB2_001508	390.166	-0.121871	0.274839	-0.443425	0.657458	0.836452	NA	HAMP domain-containing histidine kinase
LMB2-1.2_001509	MRBLMB2_001509	226.245	-0.0138839	0.203051	-0.0683763	0.945486	0.96821	NA	response regulator transcription factor
LMB2-1.2_001510	MRBLMB2_001510	298.225	-0.231864	0.369967	-0.626715	0.530846	0.804197	NA	NA
LMB2-1.2_001511	MRBLMB2_001511	216.88	0.728219	0.230198	3.16344	0.00155916	0.0497485	NA	hypothetical protein
LMB2-1.2_001512	MRBLMB2_001512	219.86	1.33414	0.296857	4.49423	6.98223e-06	0.00262019	NA	DUF6194 family protein
LMB2-1.2_001513	MRBLMB2_001513	218.728	-0.23487	0.389526	-0.602964	0.546533	0.811389	NA	MerR family transcriptional regulator
LMB2-1.2_001514	MRBLMB2_001514	210.532	1.51419	0.424851	3.56405	0.000365171	0.020508	NA	CDGSH iron-sulfur domain-containing protein
LMB2-1.2_001515	MRBLMB2_001515	1462.19	2.1057	0.553994	3.80094	0.000144149	0.0131136	NA	iron-containing redox enzyme family protein
LMB2-1.2_001516	MRBLMB2_001516	173.486	-0.11732	0.373166	-0.314391	0.753224	0.869761	NA	NA
LMB2-1.2_001517	MRBLMB2_001517	235.049	0.838496	0.239086	3.50709	0.00045303	0.0239782	NA	carboxymuconolactone decarboxylase family protein
LMB2-1.2_001518	MRBLMB2_001518	208.749	-0.360339	0.437034	-0.824511	0.409649	0.770324	NA	aldolase/citrate lyase family protein
LMB2-1.2_001519	MRBLMB2_001519	175.513	-0.330544	0.381734	-0.865903	0.386543	0.764354	NA	carbon-nitrogen hydrolase family protein
LMB2-1.2_001520	MRBLMB2_001520	221.223	-0.2435	0.503989	-0.483145	0.628993	0.831575	NA	LysR family transcriptional regulator
LMB2-1.2_001521	MRBLMB2_001521	461.03	-0.190803	0.477084	-0.399935	0.689204	0.846665	NA	ABC transporter ATP-binding protein
LMB2-1.2_001522	MRBLMB2_001522	196.797	-0.29954	0.418383	-0.715947	0.474024	0.784029	NA	ABC transporter permease
LMB2-1.2_001523	MRBLMB2_001523	230.825	-0.4012	0.472096	-0.849828	0.395421	0.766697	NA	ABC transporter permease
LMB2-1.2_001524	MRBLMB2_001524	420.51	-0.184711	0.422856	-0.436816	0.662244	0.839348	NA	ABC transporter substrate-binding protein
LMB2-1.2_001525	MRBLMB2_001525	205.338	-0.167906	0.336546	-0.498911	0.617842	0.829446	NA	HD domain-containing protein
LMB2-1.2_001526	MRBLMB2_001526	688.322	0.205363	0.17762	1.15619	0.247604	0.666284	NA	LLM class flavin-dependent oxidoreductase
LMB2-1.2_001527	MRBLMB2_001527	234.259	-0.228032	0.214314	-1.06401	0.287326	0.702499	pnuC;go_component=integral component of membrane|0016021||IEA;go_function=nicotinamide mononucleotide transmembrane transporter activity|0015663||IEA;go_process=nicotinamide mononucleotide transport|0015890||IEA	nicotinamide riboside transporter PnuC
LMB2-1.2_001528	MRBLMB2_001528	162.777	-0.171927	0.118607	-1.44956	0.147182	0.555232	NA	N-acetyltransferase family protein
LMB2-1.2_001529	MRBLMB2_001529	330.325	-0.169858	0.197594	-0.859632	0.389992	0.766286	NA	NA
LMB2-1.2_001530	MRBLMB2_001530	243.734	-0.135078	0.318275	-0.424407	0.671269	0.84115	sigJ;go_function=sigma factor activity|0016987||IEA;go_process=DNA-templated transcription%2C initiation|0006352||IEA,regulation of transcription%2C DNA-templated|0006355||IEA	RNA polymerase sigma factor SigJ
LMB2-1.2_001531	MRBLMB2_001531	261.298	0.478199	0.106868	4.47466	7.6532e-06	0.00262019	NA	NAD(P)H-binding protein
LMB2-1.2_001532	MRBLMB2_001532	393.346	0.440938	0.144767	3.04584	0.0023203	0.0645465	NA	HNH endonuclease
LMB2-1.2_001533	MRBLMB2_001533	377.034	-0.0940142	0.140833	-0.667558	0.504416	0.794486	NA	DUF808 domain-containing protein
LMB2-1.2_001534	MRBLMB2_001534	173.022	0.269885	0.177078	1.5241	0.127483	0.527841	msrB;go_function=peptide-methionine (R)-S-oxide reductase activity|0033743||IEA;go_process=response to oxidative stress|0006979||IEA,protein repair|0030091||IEA	peptide-methionine (R)-S-oxide reductase MsrB
LMB2-1.2_001535	MRBLMB2_001535	350.775	0.450291	0.214083	2.10334	0.0354358	0.290211	msrA;go_function=peptide-methionine (S)-S-oxide reductase activity|0008113||IEA,L-methionine:thioredoxin-disulfide S-oxidoreductase activity|0033744||IEA;go_process=response to oxidative stress|0006979||IEA,protein repair|0030091||IEA	peptide-methionine (S)-S-oxide reductase MsrA
LMB2-1.2_001536	MRBLMB2_001536	304.794	0.00225626	0.289362	0.00779737	0.993779	0.997037	NA	alpha/beta hydrolase
LMB2-1.2_001537	MRBLMB2_001537	234.203	-0.239687	0.467269	-0.512953	0.607985	0.825871	NA	NA
LMB2-1.2_001538	MRBLMB2_001538	70.0595	-0.424332	0.42715	-0.993401	0.320514	NA	NA	hypothetical protein
LMB2-1.2_001539	MRBLMB2_001539	3309.53	1.72239	0.636878	2.70443	0.00684221	0.1208	NA	catalase
LMB2-1.2_001540	MRBLMB2_001540	847.173	1.55915	0.526119	2.96349	0.00304171	0.0736745	NA	transcriptional repressor
LMB2-1.2_001541	MRBLMB2_001541	187.101	-0.0752797	0.343633	-0.21907	0.826596	0.90718	NA	NA
LMB2-1.2_001542	MRBLMB2_001542	285.914	0.0982888	0.190858	0.514983	0.606565	0.825871	NA	TetR family transcriptional regulator C-terminal domain-containing protein
LMB2-1.2_001543	MRBLMB2_001543	238.007	-0.101996	0.403333	-0.252882	0.800359	0.893559	NA	hypothetical protein
LMB2-1.2_001544	MRBLMB2_001544	318.715	0.30131	0.100177	3.00779	0.00263154	0.0692017	NA	squalene cyclase
LMB2-1.2_001545	MRBLMB2_001545	221.266	-0.148465	0.194869	-0.761872	0.446136	0.78046	NA	histidine phosphatase family protein
LMB2-1.2_001546	MRBLMB2_001546	501.727	-0.355224	0.40122	-0.885359	0.375963	0.762345	NA	hypothetical protein
LMB2-1.2_001547	MRBLMB2_001547	246.321	-0.28792	0.375184	-0.767411	0.442837	0.78046	NA	glycoside hydrolase family 130 protein
LMB2-1.2_001548	MRBLMB2_001548	174.486	-0.353507	0.376583	-0.938722	0.347873	0.75258	NA	carbohydrate ABC transporter permease
LMB2-1.2_001549	MRBLMB2_001549	215.393	-0.282723	0.329068	-0.859164	0.39025	0.766286	NA	sugar ABC transporter permease
LMB2-1.2_001550	MRBLMB2_001550	442.134	-0.146278	0.191256	-0.764828	0.444374	0.78046	NA	extracellular solute-binding protein
LMB2-1.2_001551	MRBLMB2_001551	247.345	-0.168799	0.285947	-0.590315	0.55498	0.813406	NA	LacI family transcriptional regulator
LMB2-1.2_001552	MRBLMB2_001552	322.144	-0.185644	0.203045	-0.914299	0.36056	0.759583	NA	J domain-containing protein
LMB2-1.2_001553	MRBLMB2_001553	531.213	-0.173468	0.208055	-0.83376	0.404416	0.768007	cycA;go_component=integral component of membrane|0016021||IEA;go_process=amino acid transport|0006865||IEA,transmembrane transport|0055085||IEA	D-serine/D-alanine/glycine transporter
LMB2-1.2_001554	MRBLMB2_001554	412.953	-0.219165	0.502532	-0.436122	0.662749	0.839348	NA	MATE family efflux transporter
LMB2-1.2_001555	MRBLMB2_001555	281.589	0.751212	0.36162	2.07735	0.0377691	0.300546	NA	NA
LMB2-1.2_001556	MRBLMB2_001556	168.237	-0.0231523	0.35097	-0.0659666	0.947404	0.96929	NA	Lrp/AsnC family transcriptional regulator
LMB2-1.2_001557	MRBLMB2_001557	802.772	0.399879	0.232815	1.71758	0.0858725	0.444421	NA	PLP-dependent aspartate aminotransferase family protein
LMB2-1.2_001558	MRBLMB2_001558	137.98	-0.210094	0.438507	-0.479111	0.631859	0.832756	NA	acyl-CoA thioesterase
LMB2-1.2_001559	MRBLMB2_001559	210.265	-0.256997	0.428158	-0.600238	0.548348	0.812352	NA	NA
LMB2-1.2_001560	MRBLMB2_001560	200.896	-0.226028	0.355555	-0.635706	0.524968	0.804197	NA	ATP-dependent Clp protease proteolytic subunit
LMB2-1.2_001561	MRBLMB2_001561	140.503	-0.235712	0.424852	-0.554811	0.579024	0.817148	NA	ATP-dependent Clp protease proteolytic subunit
LMB2-1.2_001562	MRBLMB2_001562	127.309	0.145533	0.268906	0.541205	0.588367	0.820322	NA	helix-turn-helix domain-containing protein
LMB2-1.2_001563	MRBLMB2_001563	1358.63	-0.261341	0.561862	-0.465134	0.641836	0.834	NA	Ig-like domain-containing protein
LMB2-1.2_001564	MRBLMB2_001564	157.639	0.0267861	0.322819	0.0829757	0.933871	0.961581	NA	MarR family transcriptional regulator
LMB2-1.2_001565	MRBLMB2_001565	152.963	-0.224732	0.259921	-0.864616	0.38725	0.764506	NA	GTP cyclohydrolase II
LMB2-1.2_001566	MRBLMB2_001566	340.728	-0.190777	0.328563	-0.58064	0.561483	0.813861	NA	DMT family transporter
LMB2-1.2_001567	MRBLMB2_001567	396.839	0.365444	0.155161	2.35526	0.0185096	0.217226	NA	sulfurtransferase
LMB2-1.2_001568	MRBLMB2_001568	370.624	0.0829128	0.159366	0.520265	0.602879	0.825148	NA	hypothetical protein
LMB2-1.2_001569	MRBLMB2_001569	300.242	-0.00128979	0.1502	-0.00858715	0.993149	0.996865	NA	acyl-CoA synthetase
LMB2-1.2_001570	MRBLMB2_001570	106.615	-0.0217709	0.185165	-0.117575	0.906404	0.949003	NA	hypothetical protein
LMB2-1.2_001571	MRBLMB2_001571	442.271	0.122574	0.198166	0.618543	0.536218	0.804685	NA	MFS transporter
LMB2-1.2_001572	MRBLMB2_001572	803.562	0.244232	0.242628	1.00661	0.314122	0.725657	purB;go_function=N6-(1%2C2-dicarboxyethyl)AMP AMP-lyase (fumarate-forming) activity|0004018||IEA;go_process=IMP biosynthetic process|0006188||IEA,purine ribonucleotide biosynthetic process|0009152||IEA	adenylosuccinate lyase
LMB2-1.2_001573	MRBLMB2_001573	157.527	-0.218102	0.243237	-0.896665	0.369898	0.761701	NA	low molecular weight phosphotyrosine protein phosphatase
LMB2-1.2_001574	MRBLMB2_001574	100.529	-0.337186	0.553103	-0.609626	0.542109	NA	NA	NA
LMB2-1.2_001575	MRBLMB2_001575	339.099	-0.245554	0.449337	-0.54648	0.584736	0.819751	NA	NA
LMB2-1.2_001576	MRBLMB2_001576	195.385	-0.136313	0.136196	-1.00086	0.316893	0.727118	NA	phage holin family protein
LMB2-1.2_001577	MRBLMB2_001577	94.546	0.158701	0.184388	0.860694	0.389407	NA	NA	type II toxin-antitoxin system death-on-curing family toxin
LMB2-1.2_001578	MRBLMB2_001578	91.6301	0.412994	0.233821	1.76628	0.0773483	NA	NA	ribbon-helix-helix protein%2C CopG family
LMB2-1.2_001579	MRBLMB2_001579	534.078	0.33269	0.175076	1.90026	0.0573994	0.371299	NA	histidinol-phosphate transaminase
LMB2-1.2_001580	MRBLMB2_001580	500.745	0.253067	0.280509	0.902172	0.366966	0.761701	NA	thiamine pyrophosphate-dependent dehydrogenase E1 component subunit alpha
LMB2-1.2_001581	MRBLMB2_001581	537.718	0.51403	0.321534	1.59868	0.109892	0.495176	NA	alpha-ketoacid dehydrogenase subunit beta
LMB2-1.2_001582	MRBLMB2_001582	642.415	0.319849	0.243172	1.31532	0.188403	0.599967	NA	2-oxo acid dehydrogenase subunit E2
LMB2-1.2_001583	MRBLMB2_001583	130.617	-0.319778	0.350209	-0.913107	0.361187	0.759583	NA	transcriptional regulator
LMB2-1.2_001584	MRBLMB2_001584	91.2181	-0.138338	0.41622	-0.332368	0.739611	NA	NA	NA
LMB2-1.2_001585	MRBLMB2_001585	148.676	-0.311409	0.422375	-0.737279	0.460953	0.78104	NA	2'-5' RNA ligase family protein
LMB2-1.2_001586	MRBLMB2_001586	331.316	-0.0869351	0.235363	-0.369366	0.711855	0.854874	NA	ROK family protein
LMB2-1.2_001587	MRBLMB2_001587	398.459	-0.324326	0.389471	-0.832734	0.404995	0.768007	NA	ABC transporter substrate-binding protein
LMB2-1.2_001588	MRBLMB2_001588	220.631	-0.322276	0.377346	-0.85406	0.393072	0.766286	NA	sugar ABC transporter permease
LMB2-1.2_001589	MRBLMB2_001589	220.283	-0.355877	0.35923	-0.990665	0.321849	0.730016	NA	carbohydrate ABC transporter permease
LMB2-1.2_001590	MRBLMB2_001590	474.893	-0.251212	0.325356	-0.772115	0.440046	0.780399	NA	glycoside hydrolase family 13 protein
LMB2-1.2_001591	MRBLMB2_001591	341.401	-0.0944906	0.106294	-0.888957	0.374026	0.761701	NA	zinc ABC transporter substrate-binding protein
LMB2-1.2_001592	MRBLMB2_001592	246.836	-0.261231	0.239384	-1.09126	0.275158	0.692602	NA	metal ABC transporter ATP-binding protein
LMB2-1.2_001593	MRBLMB2_001593	203.053	-0.134872	0.216683	-0.62244	0.533653	0.804287	NA	metal ABC transporter permease
LMB2-1.2_001594	MRBLMB2_001594	161.286	-0.227885	0.154529	-1.47471	0.140291	0.543407	NA	transcriptional repressor
LMB2-1.2_001595	MRBLMB2_001595	311.294	-0.265093	0.207408	-1.27812	0.201205	0.614888	NA	permease
LMB2-1.2_001596	MRBLMB2_001596	214.009	-0.280183	0.19834	-1.41264	0.157761	0.569768	NA	TIGR03943 family protein
LMB2-1.2_001597	MRBLMB2_001597	483.019	-0.206012	0.257149	-0.80114	0.423051	0.772692	NA	hypothetical protein
LMB2-1.2_001598	MRBLMB2_001598	146.995	-0.599752	0.310532	-1.93137	0.0534376	0.35618	NA	DNA-3-methyladenine glycosylase
LMB2-1.2_001599	MRBLMB2_001599	942.674	0.235365	0.623885	0.377257	0.705983	0.853158	rpmB;go_component=plastid large ribosomal subunit|0000311||IEA,cytosolic large ribosomal subunit|0022625||IEA;go_function=structural constituent of ribosome|0003735||IEA;go_process=translation|0006412||IEA	50S ribosomal protein L28
LMB2-1.2_001600	MRBLMB2_001600	348.959	0.0770422	0.54854	0.14045	0.888305	0.940367	rpmG;go_component=organellar large ribosomal subunit|0000315||IEA,cytosolic large ribosomal subunit|0022625||IEA;go_function=structural constituent of ribosome|0003735||IEA;go_process=translation|0006412||IEA	50S ribosomal protein L33
LMB2-1.2_001601	MRBLMB2_001601	851.324	0.586884	0.678021	0.865583	0.386719	0.764354	rpsN;go_component=ribosome|0005840||IEA;go_function=structural constituent of ribosome|0003735||IEA;go_process=translation|0006412||IEA	30S ribosomal protein S14
LMB2-1.2_001602	MRBLMB2_001602	1520.01	0.221944	0.59064	0.375768	0.707089	0.853681	NA	HU family DNA-binding protein
LMB2-1.2_001603	MRBLMB2_001603	766.486	-0.164225	0.117477	-1.39793	0.162133	0.576183	NA	bifunctional copper resistance protein CopD/cytochrome c oxidase assembly protein
LMB2-1.2_001604	MRBLMB2_001604	349.776	-0.135075	0.210854	-0.640608	0.521778	0.804197	NA	hypothetical protein
LMB2-1.2_001605	MRBLMB2_001605	458.523	-0.145076	0.346754	-0.418383	0.675667	0.841708	NA	DEAD/DEAH box helicase
LMB2-1.2_001606	MRBLMB2_001606	563.266	1.31255	0.415238	3.16097	0.00157247	0.0497485	NA	biliverdin-producing heme oxygenase
LMB2-1.2_001607	MRBLMB2_001607	63.3854	-0.468913	0.284618	-1.64752	0.0994517	NA	NA	DUF2470 domain-containing protein
LMB2-1.2_001608	MRBLMB2_001608	637.649	-0.0181323	0.128104	-0.141543	0.887441	0.939939	NA	beta-lactamase family protein
LMB2-1.2_001609	MRBLMB2_001609	271.429	-0.430444	0.325409	-1.32278	0.185909	0.596238	NA	magnesium and cobalt transport protein CorA
LMB2-1.2_001610	MRBLMB2_001610	290.55	1.17599	0.382386	3.07539	0.00210229	0.0594648	NA	multidrug transporter
LMB2-1.2_001611	MRBLMB2_001611	646.821	1.06018	0.42862	2.47348	0.0133803	0.178722	NA	aquaporin
LMB2-1.2_001612	MRBLMB2_001612	328.136	0.200062	0.115304	1.73509	0.0827249	0.438917	NA	GPP34 family phosphoprotein
LMB2-1.2_001613	MRBLMB2_001613	273.251	0.0811656	0.324044	0.250477	0.802218	0.893995	NA	DeoR/GlpR family DNA-binding transcription regulator
LMB2-1.2_001614	MRBLMB2_001614	183.163	-0.0542509	0.292302	-0.185599	0.852759	0.919418	NA	DUF4406 domain-containing protein
LMB2-1.2_001615	MRBLMB2_001615	297.199	0.0112992	0.217501	0.05195	0.958569	0.977777	NA	SDR family NAD(P)-dependent oxidoreductase
LMB2-1.2_001616	MRBLMB2_001616	231.874	0.054739	0.143381	0.381773	0.70263	0.851572	NA	DUF1684 domain-containing protein
LMB2-1.2_001617	MRBLMB2_001617	179.3	1.53929	0.421263	3.65399	0.000258199	0.0174662	NA	hypothetical protein
LMB2-1.2_001618	MRBLMB2_001618	236.315	-0.11075	0.355116	-0.311869	0.75514	0.871076	NA	GNAT family N-acetyltransferase
LMB2-1.2_001619	MRBLMB2_001619	205.106	-0.347278	0.418167	-0.830476	0.40627	0.769105	NA	PaaX family transcriptional regulator
LMB2-1.2_001620	MRBLMB2_001620	318.219	-0.16238	0.385699	-0.421	0.673755	0.841506	NA	alpha/beta hydrolase
LMB2-1.2_001621	MRBLMB2_001621	821.252	-0.0481975	0.109784	-0.439022	0.660645	0.838644	NA	glycoside hydrolase family 2 protein
LMB2-1.2_001622	MRBLMB2_001622	410.876	0.204496	0.118027	1.73262	0.0831641	0.440142	NA	DUF1295 domain-containing protein
LMB2-1.2_001623	MRBLMB2_001623	623.008	0.0325322	0.147027	0.221267	0.824884	0.907177	NA	AMP-dependent synthetase/ligase
LMB2-1.2_001624	MRBLMB2_001624	437.275	-0.083889	0.257018	-0.326394	0.744126	0.867159	allB;go_function=allantoinase activity|0004038||IEA,cobalt ion binding|0050897||IEA;go_process=allantoin catabolic process|0000256||IEA	allantoinase AllB
LMB2-1.2_001625	MRBLMB2_001625	166.29	-0.35997	0.453225	-0.794241	0.427055	0.772692	NA	aspartate/glutamate racemase family protein
LMB2-1.2_001626	MRBLMB2_001626	366.241	-0.348613	0.546458	-0.63795	0.523506	0.804197	NA	NCS1 family nucleobase:cation symporter-1
LMB2-1.2_001627	MRBLMB2_001627	243.018	-0.283277	0.429946	-0.658866	0.509982	0.79879	NA	CoA ester lyase
LMB2-1.2_001628	MRBLMB2_001628	145.037	-0.466777	0.419082	-1.11381	0.265362	0.686555	bcp;go_function=antioxidant activity|0016209||IEA,oxidoreductase activity|0016491||IEA	thioredoxin-dependent thiol peroxidase
LMB2-1.2_001629	MRBLMB2_001629	116.051	-0.480736	0.311649	-1.54256	0.122938	0.521203	uraD;go_process=urate catabolic process|0019628||IEA	2-oxo-4-hydroxy-4-carboxy-5-ureidoimidazoline decarboxylase
LMB2-1.2_001630	MRBLMB2_001630	58.7114	-0.438618	0.39859	-1.10042	0.271147	NA	uraH;go_process=urate catabolic process|0019628||IEA	hydroxyisourate hydrolase
LMB2-1.2_001631	MRBLMB2_001631	224.935	-0.281352	0.34841	-0.807533	0.41936	0.772692	pucL;go_function=urate oxidase activity|0004846||IEA;go_process=urate catabolic process|0019628||IEA	urate oxidase
LMB2-1.2_001632	MRBLMB2_001632	449.314	-0.300852	0.531297	-0.566258	0.571218	0.814758	NA	purine permease
LMB2-1.2_001633	MRBLMB2_001633	303.694	-0.13045	0.307582	-0.424114	0.671483	0.84115	NA	SDR family oxidoreductase
LMB2-1.2_001634	MRBLMB2_001634	724.115	-0.256043	0.455379	-0.562262	0.573937	0.816418	aceE;go_component=cytosolic pyruvate dehydrogenase complex|0045250||IEA;go_function=pyruvate dehydrogenase activity|0004738||IEA;go_process=acetyl-CoA biosynthetic process from pyruvate|0006086||IEA	pyruvate dehydrogenase (acetyl-transferring)%2C homodimeric type
LMB2-1.2_001635	MRBLMB2_001635	223.784	-0.218686	0.246114	-0.888555	0.374243	0.761701	NA	class I SAM-dependent methyltransferase
LMB2-1.2_001636	MRBLMB2_001636	369.175	0.251731	0.13069	1.92617	0.0540838	0.357654	NA	IclR family transcriptional regulator
LMB2-1.2_001637	MRBLMB2_001637	430.763	0.041043	0.219947	0.186604	0.851971	0.919146	NA	NADP-dependent malic enzyme
LMB2-1.2_001638	MRBLMB2_001638	484.187	0.120347	0.159654	0.753799	0.45097	0.780871	aceB;go_function=malate synthase activity|0004474||IEA;go_process=tricarboxylic acid cycle|0006099||IEA	malate synthase A
LMB2-1.2_001639	MRBLMB2_001639	298.688	-0.113843	0.247775	-0.459461	0.645903	0.834058	NA	aldolase/citrate lyase family protein
LMB2-1.2_001640	MRBLMB2_001640	238.342	-0.158485	0.148468	-1.06747	0.285758	0.70182	NA	(S)-ureidoglycine aminohydrolase
LMB2-1.2_001641	MRBLMB2_001641	227.187	-0.259533	0.306837	-0.845835	0.397645	0.766786	NA	TIM barrel protein
LMB2-1.2_001642	MRBLMB2_001642	193.801	-0.137108	0.265355	-0.516698	0.605367	0.825167	NA	2-hydroxy-3-oxopropionate reductase
LMB2-1.2_001643	MRBLMB2_001643	484.379	-0.11548	0.279681	-0.412898	0.679681	0.842965	gcl	glyoxylate carboligase
LMB2-1.2_001644	MRBLMB2_001644	289.237	-0.260239	0.38073	-0.683526	0.494275	0.791112	NA	glycerate kinase
LMB2-1.2_001645	MRBLMB2_001645	182.903	0.162787	0.140775	1.15636	0.247535	0.666284	NA	hypothetical protein
LMB2-1.2_001646	MRBLMB2_001646	285.515	-0.227164	0.470013	-0.483315	0.628872	0.831575	NA	LacI family transcriptional regulator
LMB2-1.2_001647	MRBLMB2_001647	332.707	-0.263313	0.383558	-0.6865	0.492398	0.790629	NA	FAD-dependent oxidoreductase
LMB2-1.2_001648	MRBLMB2_001648	346.269	-0.153175	0.307325	-0.498413	0.618193	0.829446	NA	sugar ABC transporter substrate-binding protein
LMB2-1.2_001649	MRBLMB2_001649	196.917	-0.418147	0.460003	-0.909009	0.363345	0.759696	NA	sugar ABC transporter permease
LMB2-1.2_001650	MRBLMB2_001650	242.992	-0.310346	0.488396	-0.635439	0.525142	0.804197	NA	carbohydrate ABC transporter permease
LMB2-1.2_001651	MRBLMB2_001651	542.711	-0.405988	0.490016	-0.828521	0.407375	0.769105	NA	DUF1349 domain-containing protein
LMB2-1.2_001652	MRBLMB2_001652	157.536	-0.229629	0.257774	-0.890814	0.373029	0.761701	NA	DUF1345 domain-containing protein
LMB2-1.2_001653	MRBLMB2_001653	28.7329	-0.681346	0.369414	-1.8444	0.0651252	NA	NA	NA
LMB2-1.2_001654	MRBLMB2_001654	358.158	0.202178	0.160537	1.25939	0.207891	0.622366	NA	site-specific integrase
LMB2-1.2_001655	MRBLMB2_001655	96.1752	0.155022	0.205975	0.752623	0.451676	NA	NA	ImmA/IrrE family metallo-endopeptidase
LMB2-1.2_001656	MRBLMB2_001656	174.627	0.0752446	0.203644	0.369491	0.711762	0.854874	NA	helix-turn-helix domain-containing protein
LMB2-1.2_001657	MRBLMB2_001657	78.3253	-0.0967539	0.501645	-0.192873	0.847058	NA	NA	helix-turn-helix domain-containing protein
LMB2-1.2_001658	MRBLMB2_001658	55.7393	0.173809	0.368176	0.47208	0.63687	NA	NA	NA
LMB2-1.2_001659	MRBLMB2_001659	71.1162	-0.348873	0.437346	-0.797705	0.425041	NA	NA	NA
LMB2-1.2_001660	MRBLMB2_001660	58.0519	-0.165546	0.270688	-0.611575	0.540819	NA	NA	NA
LMB2-1.2_001661	MRBLMB2_001661	23.2379	-0.274995	0.467365	-0.588395	0.556267	NA	NA	NA
LMB2-1.2_001662	MRBLMB2_001662	194.146	-0.315766	0.31791	-0.993257	0.320585	0.728781	NA	NA
LMB2-1.2_001663	MRBLMB2_001663	10.6253	-0.478675	0.479063	-0.99919	0.317703	NA	NA	NA
LMB2-1.2_001664	MRBLMB2_001664	84.7342	0.121882	0.177552	0.686456	0.492425	NA	NA	hypothetical protein
LMB2-1.2_001665	MRBLMB2_001665	71.7285	-0.0810244	0.204513	-0.396181	0.691971	NA	NA	NA
LMB2-1.2_001666	MRBLMB2_001666	187.395	0.11247	0.217759	0.516487	0.605514	0.825167	NA	NA
LMB2-1.2_001667	MRBLMB2_001667	130.05	-0.171239	0.336062	-0.509545	0.61037	0.825871	NA	NA
LMB2-1.2_001668	MRBLMB2_001668	52.2764	-0.3797	0.196092	-1.93634	0.0528261	NA	NA	NA
LMB2-1.2_001669	MRBLMB2_001669	23.9779	-0.537855	0.41738	-1.28864	0.197522	NA	NA	NA
LMB2-1.2_001670	MRBLMB2_001670	194.598	0.109967	0.210661	0.522008	0.601665	0.824739	NA	hypothetical protein
LMB2-1.2_001671	MRBLMB2_001671	80.6196	-0.155016	0.295017	-0.525447	0.599273	NA	NA	NA
LMB2-1.2_001672	MRBLMB2_001672	69.1157	-0.262699	0.34297	-0.765955	0.443703	NA	NA	NA
LMB2-1.2_001673	MRBLMB2_001673	507.866	-0.0541559	0.329204	-0.164506	0.869333	0.929065	NA	DNA cytosine methyltransferase
LMB2-1.2_001674	MRBLMB2_001674	180.552	-0.419652	0.2261	-1.85604	0.0634476	0.386193	NA	NA
LMB2-1.2_001675	MRBLMB2_001675	166.856	-0.16473	0.415532	-0.396432	0.691786	0.84831	NA	NA
LMB2-1.2_001676	MRBLMB2_001676	124.504	-0.219287	0.326839	-0.670932	0.502264	0.793517	NA	NA
LMB2-1.2_001677	MRBLMB2_001677	352.474	-0.172579	0.382305	-0.451417	0.651689	0.834698	NA	replicative DNA helicase
LMB2-1.2_001678	MRBLMB2_001678	382.447	0.383418	0.186512	2.05573	0.0398081	0.311614	NA	DUF4145 domain-containing protein
LMB2-1.2_001679	MRBLMB2_001679	163.797	0.0365259	0.361422	0.101062	0.919502	0.955306	NA	single-stranded DNA-binding protein
LMB2-1.2_001680	MRBLMB2_001680	184.764	-0.159084	0.302589	-0.525743	0.599067	0.82334	NA	NA
LMB2-1.2_001681	MRBLMB2_001681	151.455	-0.0927464	0.420171	-0.220735	0.825299	0.907177	NA	NA
LMB2-1.2_001682	MRBLMB2_001682	54.0343	-0.267327	0.335215	-0.797479	0.425173	NA	NA	NA
LMB2-1.2_001683	MRBLMB2_001683	29.1733	-0.167125	0.351404	-0.475593	0.634364	NA	NA	DUF3310 domain-containing protein
LMB2-1.2_001684	MRBLMB2_001684	50.5579	-0.40862	0.593107	-0.688947	0.490856	NA	NA	NrdH-redoxin
LMB2-1.2_001685	MRBLMB2_001685	115.661	-0.0526231	0.305957	-0.171995	0.863441	0.926388	NA	NA
LMB2-1.2_001686	MRBLMB2_001686	97.8361	0.143539	0.19577	0.733202	0.463435	NA	NA	NA
LMB2-1.2_001687	MRBLMB2_001687	400.817	0.311269	0.125467	2.48088	0.0131058	0.177879	NA	NA
LMB2-1.2_001688	MRBLMB2_001688	11.6759	-0.40703	0.454796	-0.894973	0.370801	NA	NA	NA
LMB2-1.2_001689	MRBLMB2_001689	26.9394	-0.0809244	0.360235	-0.224643	0.822257	NA	NA	NA
LMB2-1.2_001690	MRBLMB2_001690	102.285	0.0138922	0.185018	0.0750857	0.940147	NA	NA	NA
LMB2-1.2_001691	MRBLMB2_001691	95.611	-0.301762	0.323238	-0.933561	0.35053	NA	NA	NA
LMB2-1.2_001692	MRBLMB2_001692	102.96	0.0335653	0.243987	0.13757	0.89058	NA	NA	NA
LMB2-1.2_001693	MRBLMB2_001693	137.473	-0.209562	0.336325	-0.623093	0.533224	0.804197	NA	NA
LMB2-1.2_001694	MRBLMB2_001694	384.146	-0.0125957	0.242671	-0.0519044	0.958605	0.977777	NA	NA
LMB2-1.2_001695	MRBLMB2_001695	365.751	-0.00225698	0.175243	-0.0128791	0.989724	0.995293	NA	phage portal protein
LMB2-1.2_001696	MRBLMB2_001696	381.997	0.0463896	0.174059	0.266517	0.789841	0.887385	NA	NA
LMB2-1.2_001697	MRBLMB2_001697	128.286	0.0147556	0.17389	0.0848562	0.932376	0.96091	NA	NA
LMB2-1.2_001698	MRBLMB2_001698	392.469	0.71864	0.220987	3.25196	0.00114613	0.0433445	NA	NA
LMB2-1.2_001699	MRBLMB2_001699	141.346	0.337417	0.136224	2.47693	0.013252	0.178011	NA	NA
LMB2-1.2_001700	MRBLMB2_001700	107.984	0.148341	0.199137	0.744918	0.456322	0.78104	NA	NA
LMB2-1.2_001701	MRBLMB2_001701	72.3061	-0.0151458	0.230035	-0.0658414	0.947504	NA	NA	DUF6093 family protein
LMB2-1.2_001702	MRBLMB2_001702	104.783	0.0489291	0.140092	0.349264	0.726891	0.859703	NA	NA
LMB2-1.2_001703	MRBLMB2_001703	96.4872	0.230155	0.157058	1.46542	0.142808	NA	NA	NA
LMB2-1.2_001704	MRBLMB2_001704	41.7277	-0.0783974	0.304529	-0.257438	0.79684	NA	NA	NA
LMB2-1.2_001705	MRBLMB2_001705	173.405	0.121997	0.17239	0.707679	0.479144	0.785861	NA	NA
LMB2-1.2_001706	MRBLMB2_001706	121.36	-0.159809	0.31133	-0.513309	0.607735	0.825871	NA	NA
LMB2-1.2_001707	MRBLMB2_001707	100.159	-0.114007	0.26497	-0.430263	0.667004	NA	NA	NA
LMB2-1.2_001708	MRBLMB2_001708	176.706	0.145133	0.153992	0.942468	0.345953	0.752106	NA	DUF732 domain-containing protein
LMB2-1.2_001709	MRBLMB2_001709	789.534	-0.139716	0.285421	-0.489509	0.624481	0.831191	NA	phage tail tape measure protein
LMB2-1.2_001710	MRBLMB2_001710	193.83	0.0213932	0.234135	0.0913711	0.927198	0.958228	NA	NA
LMB2-1.2_001711	MRBLMB2_001711	286.458	-0.0660428	0.244499	-0.270114	0.787072	0.886109	NA	NA
LMB2-1.2_001712	MRBLMB2_001712	228.013	-0.0982741	0.270035	-0.363931	0.71591	0.856357	NA	NA
LMB2-1.2_001713	MRBLMB2_001713	109.699	-0.0653016	0.331182	-0.197177	0.843689	0.915787	NA	NA
LMB2-1.2_001714	MRBLMB2_001714	227.544	0.0720125	0.259515	0.277489	0.781405	0.881732	NA	M23 family metallopeptidase
LMB2-1.2_001715	MRBLMB2_001715	114.867	0.0182195	0.157336	0.115799	0.907812	0.949003	NA	NA
LMB2-1.2_001716	MRBLMB2_001716	86.9069	-0.144368	0.476771	-0.302803	0.76204	NA	NA	NA
LMB2-1.2_001717	MRBLMB2_001717	190.421	-0.0210706	0.290642	-0.0724966	0.942207	0.967015	NA	NA
LMB2-1.2_001718	MRBLMB2_001718	363.439	0.330633	0.269344	1.22755	0.219617	0.6351	dcd;go_function=dCTP deaminase activity|0008829||IEA;go_process=2'-deoxyribonucleotide metabolic process|0009394||IEA	dCTP deaminase
LMB2-1.2_001719	MRBLMB2_001719	184.956	0.182323	0.184178	0.989924	0.322211	0.730346	NA	NA
LMB2-1.2_001720	MRBLMB2_001720	132.767	-0.0615346	0.460459	-0.133637	0.893689	0.942996	NA	DUF6069 family protein
LMB2-1.2_001721	MRBLMB2_001721	214.661	-0.0521069	0.218221	-0.23878	0.811276	0.899162	NA	TetR/AcrR family transcriptional regulator
LMB2-1.2_001722	MRBLMB2_001722	299.286	-0.11014	0.36177	-0.304449	0.760786	0.873591	NA	NA
LMB2-1.2_001723	MRBLMB2_001723	270.52	-0.0354882	0.232513	-0.152628	0.878691	0.93579	NA	MarR family winged helix-turn-helix transcriptional regulator
LMB2-1.2_001724	MRBLMB2_001724	247.976	-0.124618	0.461428	-0.270071	0.787105	0.886109	NA	NA
LMB2-1.2_001725	MRBLMB2_001725	195.32	-0.0363914	0.315403	-0.115381	0.908143	0.949003	NA	NA
LMB2-1.2_001726	MRBLMB2_001726	323.509	-0.104112	0.184107	-0.565499	0.571734	0.814758	NA	cation diffusion facilitator family transporter
LMB2-1.2_001727	MRBLMB2_001727	452.314	0.172394	0.120063	1.43586	0.151041	0.559312	NA	MFS transporter
LMB2-1.2_001728	MRBLMB2_001728	219.296	-0.351562	0.431256	-0.815204	0.414956	0.772692	NA	Lrp/AsnC family transcriptional regulator
LMB2-1.2_001729	MRBLMB2_001729	427.188	-0.108181	0.308834	-0.350289	0.726121	0.859397	NA	MFS transporter
LMB2-1.2_001730	MRBLMB2_001730	421.764	-0.342931	0.404929	-0.846891	0.397056	0.766786	NA	amidohydrolase
LMB2-1.2_001731	MRBLMB2_001731	307.687	-0.32397	0.406911	-0.796168	0.425935	0.772692	NA	thiamine pyrophosphate-dependent enzyme
LMB2-1.2_001732	MRBLMB2_001732	223.255	-0.144652	0.325538	-0.444346	0.656792	0.836452	speB;go_function=agmatinase activity|0008783||IEA;go_process=spermidine biosynthetic process|0008295||IEA	agmatinase
LMB2-1.2_001733	MRBLMB2_001733	253.459	-0.331887	0.451561	-0.734978	0.462353	0.78104	NA	serine/threonine protein kinase
LMB2-1.2_001734	MRBLMB2_001734	616.485	0.0518744	0.180271	0.287757	0.773533	0.879188	NA	S8 family peptidase
LMB2-1.2_001735	MRBLMB2_001735	447.403	0.0324871	0.272443	0.119244	0.905082	0.949003	NA	MFS transporter
LMB2-1.2_001736	MRBLMB2_001736	307.864	-0.0680511	0.295379	-0.230386	0.817792	0.903409	NA	AraC family transcriptional regulator
LMB2-1.2_001737	MRBLMB2_001737	222.938	0.00614172	0.149804	0.0409985	0.967297	0.982475	NA	DUF3817 domain-containing protein
LMB2-1.2_001738	MRBLMB2_001738	381.03	0.211781	0.121525	1.7427	0.0813859	0.434144	NA	NAD(P)/FAD-dependent oxidoreductase
LMB2-1.2_001739	MRBLMB2_001739	9063.94	-0.529989	0.628982	-0.842614	0.399444	0.766786	dnaK;go_function=ATP binding|0005524||IEA,ATP hydrolysis activity|0016887||IEA;go_process=protein folding|0006457||IEA	molecular chaperone DnaK
LMB2-1.2_001740	MRBLMB2_001740	847.686	-0.398714	0.468509	-0.851028	0.394754	0.766286	NA	nucleotide exchange factor GrpE
LMB2-1.2_001741	MRBLMB2_001741	1128.16	-0.570038	0.4242	-1.34379	0.179015	0.592039	NA	DnaJ domain-containing protein
LMB2-1.2_001742	MRBLMB2_001742	273.134	-0.511889	0.126816	-4.03648	5.42585e-05	0.00748248	NA	MerR family transcriptional regulator
LMB2-1.2_001743	MRBLMB2_001743	5252.17	-1.39841	0.995037	-1.40539	0.159906	0.573208	NA	NA
LMB2-1.2_001744	MRBLMB2_001744	645437	0.292778	0.641696	0.456257	0.648205	0.834439	NA	NA
LMB2-1.2_001745	MRBLMB2_001745	46.7597	-0.660261	0.403308	-1.63711	0.101607	NA	NA	NA
LMB2-1.2_001746	MRBLMB2_001746	329.962	-0.406813	0.30116	-1.35082	0.176753	0.591748	NA	HAMP domain-containing histidine kinase
LMB2-1.2_001747	MRBLMB2_001747	196.974	-0.231506	0.321011	-0.721178	0.4708	0.783453	NA	response regulator transcription factor
LMB2-1.2_001748	MRBLMB2_001748	131.666	-0.0353518	0.176354	-0.200459	0.841121	0.913885	NA	DUF3060 domain-containing protein
LMB2-1.2_001749	MRBLMB2_001749	341.826	0.023357	0.109177	0.213937	0.830596	0.909495	NA	OmpA family protein
LMB2-1.2_001750	MRBLMB2_001750	209.401	-0.181277	0.358011	-0.506344	0.612615	0.826147	NA	IclR family transcriptional regulator
LMB2-1.2_001751	MRBLMB2_001751	1018.09	0.627533	0.359732	1.74444	0.0810817	0.434079	hutH;go_function=histidine ammonia-lyase activity|0004397||IEA;go_process=histidine catabolic process|0006548||IEA	histidine ammonia-lyase
LMB2-1.2_001752	MRBLMB2_001752	1219.34	0.469997	0.378676	1.24116	0.214547	0.630217	NA	urocanate hydratase
LMB2-1.2_001753	MRBLMB2_001753	631.348	0.228483	0.324347	0.70444	0.481159	0.786586	hutI;go_function=imidazolonepropionase activity|0050480||IEA;go_process=histidine catabolic process|0006548||IEA	imidazolonepropionase
LMB2-1.2_001754	MRBLMB2_001754	436.25	-0.215164	0.388601	-0.553687	0.579793	0.817246	NA	amylo-alpha-1%2C6-glucosidase
LMB2-1.2_001755	MRBLMB2_001755	181.888	-0.439533	0.43207	-1.01727	0.309024	0.724825	NA	carbohydrate ABC transporter permease
LMB2-1.2_001756	MRBLMB2_001756	277.983	-0.228754	0.392882	-0.582246	0.560401	0.813861	NA	sugar ABC transporter permease
LMB2-1.2_001757	MRBLMB2_001757	372.441	-0.064504	0.275503	-0.234132	0.814883	0.901971	NA	extracellular solute-binding protein
LMB2-1.2_001758	MRBLMB2_001758	260.921	-0.365356	0.335993	-1.08739	0.276864	0.692602	NA	LacI family DNA-binding transcriptional regulator
LMB2-1.2_001759	MRBLMB2_001759	384.474	-0.134783	0.20116	-0.670027	0.502841	0.793517	NA	FAD-dependent oxidoreductase
LMB2-1.2_001760	MRBLMB2_001760	253.611	-0.272834	0.420997	-0.648067	0.516942	0.802965	NA	Pr6Pr family membrane protein
LMB2-1.2_001761	MRBLMB2_001761	251.193	-0.337694	0.221436	-1.52502	0.127254	0.527841	NA	GntR family transcriptional regulator
LMB2-1.2_001762	MRBLMB2_001762	230.873	-0.222751	0.298777	-0.74554	0.455945	0.78104	NA	tripartite tricarboxylate transporter substrate binding protein
LMB2-1.2_001763	MRBLMB2_001763	128.473	-0.322063	0.439792	-0.732306	0.463982	0.781541	NA	tripartite tricarboxylate transporter TctB family protein
LMB2-1.2_001764	MRBLMB2_001764	389.322	-0.270494	0.429151	-0.6303	0.528498	0.804197	NA	tripartite tricarboxylate transporter permease
LMB2-1.2_001765	MRBLMB2_001765	190.248	-0.379321	0.42567	-0.891116	0.372867	0.761701	NA	dihydrodipicolinate synthase family protein
LMB2-1.2_001766	MRBLMB2_001766	380.213	0.0326209	0.265198	0.123006	0.902103	0.947419	NA	extracellular solute-binding protein
LMB2-1.2_001767	MRBLMB2_001767	165.484	-0.577196	0.460663	-1.25297	0.210217	0.625081	NA	sugar ABC transporter permease
LMB2-1.2_001768	MRBLMB2_001768	179.586	-0.626819	0.480355	-1.30491	0.191924	0.605976	NA	carbohydrate ABC transporter permease
LMB2-1.2_001769	MRBLMB2_001769	315.465	-0.389548	0.416357	-0.935611	0.349474	0.753664	NA	hypothetical protein
LMB2-1.2_001770	MRBLMB2_001770	130.568	-0.310343	0.355565	-0.872816	0.382763	0.764191	NA	class II aldolase/adducin family protein
LMB2-1.2_001771	MRBLMB2_001771	274.728	-0.129949	0.424577	-0.306066	0.759554	0.873475	NA	ketose-bisphosphate aldolase
LMB2-1.2_001772	MRBLMB2_001772	300.628	0.0238476	0.206743	0.115349	0.908169	0.949003	NA	DeoR/GlpR family DNA-binding transcription regulator
LMB2-1.2_001773	MRBLMB2_001773	211.941	-0.0934802	0.146266	-0.639112	0.52275	0.804197	NA	DoxX family protein
LMB2-1.2_001774	MRBLMB2_001774	343.138	-0.216472	0.488765	-0.442896	0.657841	0.836452	NA	hypothetical protein
LMB2-1.2_001775	MRBLMB2_001775	310.219	-0.299966	0.481383	-0.623134	0.533196	0.804197	NA	DUF4185 domain-containing protein
LMB2-1.2_001776	MRBLMB2_001776	312.02	-0.293982	0.377267	-0.77924	0.435839	0.777442	NA	extracellular solute-binding protein
LMB2-1.2_001777	MRBLMB2_001777	196.737	-0.41106	0.457039	-0.899399	0.36844	0.761701	NA	sugar ABC transporter permease
LMB2-1.2_001778	MRBLMB2_001778	188.803	-0.558793	0.439175	-1.27237	0.203242	0.616318	NA	carbohydrate ABC transporter permease
LMB2-1.2_001779	MRBLMB2_001779	280.187	-0.158382	0.512682	-0.308929	0.757376	0.872161	NA	DUF4185 domain-containing protein
LMB2-1.2_001780	MRBLMB2_001780	283.482	-0.309689	0.456689	-0.678119	0.497696	0.792562	NA	Gfo/Idh/MocA family oxidoreductase
LMB2-1.2_001781	MRBLMB2_001781	304.471	-0.190445	0.38917	-0.489362	0.624586	0.831191	NA	DUF2961 domain-containing protein
LMB2-1.2_001782	MRBLMB2_001782	307.42	-0.190316	0.173705	-1.09562	0.273244	0.692574	NA	LacI family transcriptional regulator
LMB2-1.2_001783	MRBLMB2_001783	382.133	-0.318686	0.39718	-0.802372	0.422338	0.772692	NA	sugar kinase
LMB2-1.2_001784	MRBLMB2_001784	652.346	-0.288536	0.420286	-0.686522	0.492384	0.790629	NA	non-lysosomal glucosylceramidase
LMB2-1.2_001785	MRBLMB2_001785	455.937	-0.0880035	0.253035	-0.347792	0.727997	0.859937	NA	fucose isomerase
LMB2-1.2_001786	MRBLMB2_001786	324.651	0.157621	0.143422	1.099	0.271768	0.692419	NA	glycosyl hydrolase family 18 protein
LMB2-1.2_001787	MRBLMB2_001787	807.322	-0.305228	0.451291	-0.676343	0.498823	0.793014	NA	GH92 family glycosyl hydrolase
LMB2-1.2_001788	MRBLMB2_001788	230.742	-0.140813	0.299943	-0.469466	0.638737	0.834	NA	carbohydrate ABC transporter permease
LMB2-1.2_001789	MRBLMB2_001789	221.289	-0.145165	0.282638	-0.513609	0.607525	0.825871	NA	sugar ABC transporter permease
LMB2-1.2_001790	MRBLMB2_001790	537.685	0.692728	0.200885	3.44838	0.000563952	0.027118	NA	extracellular solute-binding protein
LMB2-1.2_001791	MRBLMB2_001791	436.575	-0.145166	0.343087	-0.423118	0.672209	0.84115	NA	glycosyl hydrolase
LMB2-1.2_001792	MRBLMB2_001792	343.54	-0.189918	0.409104	-0.46423	0.642483	0.834	NA	LacI family transcriptional regulator
LMB2-1.2_001793	MRBLMB2_001793	884.191	-0.0316112	0.180654	-0.174982	0.861094	0.924838	NA	glycosyl hydrolase-related protein
LMB2-1.2_001794	MRBLMB2_001794	298.317	-0.355325	0.351422	-1.01111	0.311965	0.725578	NA	DUF2252 domain-containing protein
LMB2-1.2_001795	MRBLMB2_001795	125.568	-0.152421	0.380245	-0.400849	0.688531	0.846665	NA	hypothetical protein
LMB2-1.2_001796	MRBLMB2_001796	271.483	-0.00454095	0.166055	-0.0273461	0.978184	0.988462	NA	hypothetical protein
LMB2-1.2_001797	MRBLMB2_001797	448.901	-0.108165	0.116653	-0.927234	0.353805	0.757427	NA	glycosyltransferase
LMB2-1.2_001798	MRBLMB2_001798	364.325	0.00430134	0.214003	0.0200995	0.983964	0.991921	NA	glycosyltransferase
LMB2-1.2_001799	MRBLMB2_001799	227.212	-0.094377	0.189999	-0.496725	0.619383	0.829623	NA	NA
LMB2-1.2_001800	MRBLMB2_001800	68.4914	-0.179379	0.399949	-0.448504	0.65379	NA	NA	hypothetical protein
LMB2-1.2_001801	MRBLMB2_001801	323.68	-0.0507663	0.258167	-0.196641	0.844108	0.915947	NA	helix-turn-helix domain-containing protein
LMB2-1.2_001802	MRBLMB2_001802	273.192	-0.148068	0.331635	-0.446479	0.655251	0.836452	NA	NRDE family protein
LMB2-1.2_001803	MRBLMB2_001803	167.251	-0.284224	0.343265	-0.828001	0.40767	0.769105	NA	nucleoside deaminase
LMB2-1.2_001804	MRBLMB2_001804	411.533	-0.334436	0.424624	-0.787606	0.430927	0.775255	NA	NCS2 family permease
LMB2-1.2_001805	MRBLMB2_001805	118.938	-0.387934	0.423073	-0.916943	0.359172	0.759303	NA	nucleotidyltransferase family protein
LMB2-1.2_001806	MRBLMB2_001806	613.914	-0.271693	0.432039	-0.628861	0.52944	0.804197	NA	molybdopterin-dependent oxidoreductase
LMB2-1.2_001807	MRBLMB2_001807	169.465	-0.360901	0.360692	-1.00058	0.31703	0.727118	NA	FAD binding domain-containing protein
LMB2-1.2_001808	MRBLMB2_001808	308.904	-0.486374	0.452793	-1.07416	0.282749	0.699186	NA	XdhC family protein
LMB2-1.2_001809	MRBLMB2_001809	363.925	0.248592	0.164849	1.508	0.131554	0.53459	coaBC;go_function=phosphopantothenate--cysteine ligase activity|0004632||IEA,phosphopantothenoylcysteine decarboxylase activity|0004633||IEA;go_process=coenzyme A biosynthetic process|0015937||IEA,pantothenate metabolic process|0015939||IEA	bifunctional phosphopantothenoylcysteine decarboxylase/phosphopantothenate--cysteine ligase CoaBC
LMB2-1.2_001810	MRBLMB2_001810	3912.01	-0.452872	0.528293	-0.857235	0.391315	0.766286	NA	AAA family ATPase
LMB2-1.2_001811	MRBLMB2_001811	361.822	-0.364603	0.332045	-1.09805	0.272181	0.692419	NA	8-oxoguanine deaminase
LMB2-1.2_001812	MRBLMB2_001812	387.53	-0.163295	0.361518	-0.451692	0.651491	0.834698	NA	purine permease
LMB2-1.2_001813	MRBLMB2_001813	289.353	-0.351211	0.478151	-0.73452	0.462632	0.78104	NA	acetamidase/formamidase family protein
LMB2-1.2_001814	MRBLMB2_001814	295.807	-0.378063	0.457677	-0.826046	0.408778	0.769976	NA	APC family permease
LMB2-1.2_001815	MRBLMB2_001815	220.892	-0.328612	0.409086	-0.803282	0.421812	0.772692	NA	proline iminopeptidase-family hydrolase
LMB2-1.2_001816	MRBLMB2_001816	262.288	-0.0776028	0.229507	-0.338129	0.735266	0.86383	NA	GntR family transcriptional regulator
LMB2-1.2_001817	MRBLMB2_001817	361.912	1.01708	0.270842	3.75525	0.000173171	0.0145724	NA	nitroreductase family protein
LMB2-1.2_001818	MRBLMB2_001818	298.72	-0.241127	0.371884	-0.648392	0.516731	0.802965	NA	LysR substrate-binding domain-containing protein
LMB2-1.2_001819	MRBLMB2_001819	2772.99	0.53133	0.455388	1.16676	0.243307	0.663671	NA	bifunctional proline dehydrogenase/L-glutamate gamma-semialdehyde dehydrogenase
LMB2-1.2_001820	MRBLMB2_001820	318.007	-0.0953492	0.234206	-0.407116	0.683923	0.843782	NA	ABC transporter permease
LMB2-1.2_001821	MRBLMB2_001821	213.515	-0.0326618	0.19957	-0.163661	0.869998	0.92936	NA	ATP-binding cassette domain-containing protein
LMB2-1.2_001822	MRBLMB2_001822	297.956	-0.338369	0.324746	-1.04195	0.297435	0.712066	NA	hypothetical protein
LMB2-1.2_001823	MRBLMB2_001823	261.653	-0.445967	0.387416	-1.15113	0.249678	0.667202	NA	benzoate/H(+) symporter BenE family transporter
LMB2-1.2_001824	MRBLMB2_001824	155.064	-0.25717	0.447448	-0.574748	0.565462	0.813861	NA	response regulator transcription factor
LMB2-1.2_001825	MRBLMB2_001825	52.71	-0.25107	0.386794	-0.649104	0.516271	NA	NA	hypothetical protein
LMB2-1.2_001826	MRBLMB2_001826	216.437	0.380196	0.230966	1.64611	0.0997411	0.474021	NA	glyoxalase
LMB2-1.2_001827	MRBLMB2_001827	208.34	-0.0935578	0.114592	-0.816444	0.414246	0.772692	NA	helix-turn-helix transcriptional regulator
LMB2-1.2_001828	MRBLMB2_001828	187.287	0.348035	0.128949	2.69902	0.00695449	0.1208	NA	dihydrofolate reductase family protein
LMB2-1.2_001829	MRBLMB2_001829	850.804	0.036032	0.271656	0.132638	0.89448	0.943239	NA	carboxypeptidase regulatory-like domain-containing protein
LMB2-1.2_001830	MRBLMB2_001830	135.206	-0.269964	0.506916	-0.532561	0.594338	0.82197	NA	NA
LMB2-1.2_001831	MRBLMB2_001831	206.904	0.109594	0.184802	0.593034	0.553159	0.813406	NA	NA
LMB2-1.2_001832	MRBLMB2_001832	177.743	-0.325299	0.360397	-0.902615	0.36673	0.761701	NA	NA
LMB2-1.2_001833	MRBLMB2_001833	274.156	0.0793801	0.184108	0.431161	0.666351	0.840952	NA	Cof-type HAD-IIB family hydrolase
LMB2-1.2_001834	MRBLMB2_001834	478.526	0.44431	0.271312	1.63763	0.101499	0.477157	NA	exodeoxyribonuclease III
LMB2-1.2_001835	MRBLMB2_001835	283.958	-0.229966	0.133037	-1.72859	0.0838829	0.441285	pyrE;go_function=orotate phosphoribosyltransferase activity|0004588||IEA;go_process=pyrimidine ribonucleotide biosynthetic process|0009220||IEA	orotate phosphoribosyltransferase
LMB2-1.2_001836	MRBLMB2_001836	271.46	-0.146033	0.134946	-1.08216	0.279182	0.694549	NA	ROK family protein
LMB2-1.2_001837	MRBLMB2_001837	107.095	0.0859103	0.247395	0.347259	0.728396	0.859937	NA	hypothetical protein
LMB2-1.2_001838	MRBLMB2_001838	370.13	-0.136343	0.383654	-0.35538	0.722305	0.8582	NA	anhydro-N-acetylmuramic acid kinase
LMB2-1.2_001839	MRBLMB2_001839	69.2604	-0.126679	0.236983	-0.53455	0.592961	NA	NA	hypothetical protein
LMB2-1.2_001840	MRBLMB2_001840	158.879	0.132314	0.144066	0.918428	0.358395	0.759303	NA	YdeI/OmpD-associated family protein
LMB2-1.2_001841	MRBLMB2_001841	505.365	0.827904	0.369849	2.23849	0.0251889	0.248903	NA	HAD-IIA family hydrolase
LMB2-1.2_001842	MRBLMB2_001842	208.487	0.0767977	0.183273	0.419034	0.675191	0.841708	NA	metal-dependent transcriptional regulator
LMB2-1.2_001843	MRBLMB2_001843	91.1209	-0.524996	0.309908	-1.69404	0.0902575	NA	NA	hypothetical protein
LMB2-1.2_001844	MRBLMB2_001844	402.715	-0.0648422	0.218593	-0.296634	0.766746	0.876206	NA	Nramp family divalent metal transporter
LMB2-1.2_001845	MRBLMB2_001845	272.529	0.0848578	0.201471	0.421192	0.673615	0.841506	NA	rRNA methyltransferase
LMB2-1.2_001846	MRBLMB2_001846	110.3	-0.306435	0.436371	-0.702235	0.482532	0.787301	NA	hypothetical protein
LMB2-1.2_001847	MRBLMB2_001847	467.615	-0.161994	0.253457	-0.639139	0.522732	0.804197	NA	MATE family efflux transporter
LMB2-1.2_001848	MRBLMB2_001848	198.651	-0.12053	0.240189	-0.501812	0.6158	0.828154	NA	DUF1992 domain-containing protein
LMB2-1.2_001849	MRBLMB2_001849	1691.19	0.933649	0.441901	2.1128	0.0346179	0.288347	NA	peptidase M13
LMB2-1.2_001850	MRBLMB2_001850	291.518	-0.155929	0.156217	-0.998154	0.318205	0.727719	NA	class A beta-lactamase-related serine hydrolase
LMB2-1.2_001851	MRBLMB2_001851	131.285	0.00797195	0.248979	0.0320185	0.974457	0.986457	NA	hypothetical protein
LMB2-1.2_001852	MRBLMB2_001852	483.177	0.0198171	0.256487	0.0772634	0.938414	0.965078	NA	MFS transporter
LMB2-1.2_001853	MRBLMB2_001853	331.487	-0.248636	0.396788	-0.626623	0.530907	0.804197	NA	alpha-hydroxy-acid oxidizing protein
LMB2-1.2_001854	MRBLMB2_001854	597.419	0.137381	0.121493	1.13078	0.258148	0.678319	NA	peptide MFS transporter
LMB2-1.2_001855	MRBLMB2_001855	469.999	0.330842	0.244145	1.3551	0.175384	0.59015	NA	GNAT family N-acetyltransferase
LMB2-1.2_001856	MRBLMB2_001856	1296.63	0.459633	0.421755	1.08981	0.275796	0.692602	NA	glycine--tRNA ligase
LMB2-1.2_001857	MRBLMB2_001857	328.614	-0.215485	0.41698	-0.516774	0.605314	0.825167	NA	WYL domain-containing protein
LMB2-1.2_001858	MRBLMB2_001858	338.579	-0.171224	0.308719	-0.554629	0.579148	0.817148	NA	epoxide hydrolase
LMB2-1.2_001859	MRBLMB2_001859	180.588	-0.034704	0.244176	-0.142127	0.88698	0.939847	NA	hypothetical protein
LMB2-1.2_001860	MRBLMB2_001860	153.863	-0.0298895	0.204671	-0.146037	0.883892	0.937699	NA	DUF1801 domain-containing protein
LMB2-1.2_001861	MRBLMB2_001861	256.252	0.251644	0.159443	1.57827	0.114503	0.504613	NA	Fe-S cluster assembly protein HesB
LMB2-1.2_001862	MRBLMB2_001862	534.319	0.170562	0.125676	1.35716	0.174731	0.59015	NA	glutamyl-tRNA reductase
LMB2-1.2_001863	MRBLMB2_001863	462.599	0.138973	0.134667	1.03198	0.302083	0.71694	hemE;go_function=uroporphyrinogen decarboxylase activity|0004853||IEA;go_process=porphyrin-containing compound biosynthetic process|0006779||IEA	uroporphyrinogen decarboxylase
LMB2-1.2_001864	MRBLMB2_001864	475.585	-0.30854	0.156391	-1.97287	0.0485099	0.339924	NA	FAD-dependent oxidoreductase
LMB2-1.2_001865	MRBLMB2_001865	1171.21	1.3964	0.588759	2.37177	0.0177033	0.213582	NA	hypothetical protein
LMB2-1.2_001866	MRBLMB2_001866	670.479	1.4493	0.531449	2.72707	0.00638994	0.116605	NA	phage holin family protein
LMB2-1.2_001867	MRBLMB2_001867	382.311	1.06663	0.470923	2.26498	0.023514	0.242643	NA	hypothetical protein
LMB2-1.2_001868	MRBLMB2_001868	565.118	1.02984	0.439803	2.3416	0.0192015	0.221343	NA	chlorite dismutase family protein
LMB2-1.2_001869	MRBLMB2_001869	389.942	0.0766147	0.185966	0.411981	0.680353	0.843147	hemC;go_component=cytoplasm|0005737||IEA;go_function=hydroxymethylbilane synthase activity|0004418||IEA;go_process=porphyrin-containing compound biosynthetic process|0006779||IEA	hydroxymethylbilane synthase
LMB2-1.2_001870	MRBLMB2_001870	294.062	-0.0814197	0.16716	-0.487076	0.626204	0.831239	NA	uroporphyrinogen-III synthase
LMB2-1.2_001871	MRBLMB2_001871	403.283	-0.182197	0.134946	-1.35014	0.176971	0.591748	hemB;go_function=catalytic activity|0003824||IEA,porphobilinogen synthase activity|0004655||IEA,metal ion binding|0046872||IEA;go_process=tetrapyrrole biosynthetic process|0033014||IEA	porphobilinogen synthase
LMB2-1.2_001872	MRBLMB2_001872	597.929	0.0226292	0.125875	0.179775	0.857329	0.922266	NA	glutamate-1-semialdehyde 2%2C1-aminomutase
LMB2-1.2_001873	MRBLMB2_001873	394.714	-0.310783	0.436207	-0.712467	0.476176	0.784152	NA	HNH endonuclease
LMB2-1.2_001874	MRBLMB2_001874	549.461	1.43802	0.460305	3.12407	0.00178371	0.0534058	NA	hypothetical protein
LMB2-1.2_001875	MRBLMB2_001875	708.079	-0.202665	0.103866	-1.95122	0.0510314	0.346704	NA	ATP-binding cassette domain-containing protein
LMB2-1.2_001876	MRBLMB2_001876	394.076	-0.221952	0.169197	-1.3118	0.189588	0.602254	NA	enoyl-CoA hydratase/isomerase family protein
LMB2-1.2_001877	MRBLMB2_001877	1048.81	0.221719	0.28067	0.789965	0.429548	0.773601	NA	ABC transporter ATP-binding protein/permease
LMB2-1.2_001878	MRBLMB2_001878	1225.28	0.359235	0.290452	1.23681	0.216157	0.631086	NA	ABC transporter ATP-binding protein/permease
LMB2-1.2_001879	MRBLMB2_001879	526.374	-0.180257	0.196403	-0.917794	0.358727	0.759303	NA	D-alanyl-D-alanine carboxypeptidase
LMB2-1.2_001880	MRBLMB2_001880	1414.1	0.246439	0.568533	0.433465	0.664677	0.839513	NA	ECF transporter S component
LMB2-1.2_001881	MRBLMB2_001881	866.802	-0.0399587	0.426116	-0.0937742	0.925289	0.957136	NA	ATP-binding cassette domain-containing protein
LMB2-1.2_001882	MRBLMB2_001882	277.267	-0.197445	0.115621	-1.70768	0.0876951	0.450659	NA	energy-coupling factor transporter transmembrane protein EcfT
LMB2-1.2_001883	MRBLMB2_001883	351.406	0.051428	0.148221	0.346969	0.728615	0.859937	NA	TerC family protein
LMB2-1.2_001884	MRBLMB2_001884	380.631	-0.196119	0.276794	-0.708538	0.478612	0.785861	NA	hemolysin family protein
LMB2-1.2_001885	MRBLMB2_001885	361.961	0.0526072	0.162406	0.323923	0.745996	0.867395	NA	Gfo/Idh/MocA family oxidoreductase
LMB2-1.2_001886	MRBLMB2_001886	225.751	-0.0704096	0.324705	-0.216842	0.828332	0.908392	NA	aminoglycoside 3'-phosphotransferase
LMB2-1.2_001887	MRBLMB2_001887	673.289	1.41797	0.376138	3.76983	0.00016336	0.014274	NA	SDR family NAD(P)-dependent oxidoreductase
LMB2-1.2_001888	MRBLMB2_001888	537.38	1.11989	0.299536	3.73875	0.000184939	0.0147181	NA	NAD(P)-dependent oxidoreductase
LMB2-1.2_001889	MRBLMB2_001889	207.181	-0.243755	0.380505	-0.64061	0.521776	0.804197	NA	sulfite exporter TauE/SafE family protein
LMB2-1.2_001890	MRBLMB2_001890	155.274	-0.32115	0.195305	-1.64436	0.100102	0.474021	NA	ankyrin repeat domain-containing protein
LMB2-1.2_001891	MRBLMB2_001891	176.372	-0.24758	0.247701	-0.999511	0.317547	0.727118	NA	bifunctional 4-hydroxy-2-oxoglutarate aldolase/2-dehydro-3-deoxy-phosphogluconate aldolase
LMB2-1.2_001892	MRBLMB2_001892	699.301	0.54986	0.246927	2.22681	0.0259598	0.251818	rlmN;go_function=S-adenosylmethionine-dependent methyltransferase activity|0008757||IEA,rRNA (adenine) methyltransferase activity|0016433||IEA;go_process=rRNA methylation|0031167||IEA	23S rRNA (adenine(2503)-C(2))-methyltransferase RlmN
LMB2-1.2_001893	MRBLMB2_001893	209.952	-0.149382	0.356451	-0.419083	0.675156	0.841708	NA	NAD(P)H-dependent oxidoreductase
LMB2-1.2_001894	MRBLMB2_001894	134.638	-0.152768	0.284095	-0.537737	0.590759	0.820675	NA	TetR/AcrR family transcriptional regulator
LMB2-1.2_001895	MRBLMB2_001895	462.546	-0.253389	0.211069	-1.2005	0.229944	0.648235	NA	DUF4407 domain-containing protein
LMB2-1.2_001896	MRBLMB2_001896	1294.17	1.71407	0.516936	3.31583	0.000913705	0.0376221	NA	aldo/keto reductase family protein
LMB2-1.2_001897	MRBLMB2_001897	220.523	-0.28628	0.413283	-0.692698	0.488499	0.790629	NA	carbohydrate ABC transporter permease
LMB2-1.2_001898	MRBLMB2_001898	249.798	-0.307458	0.326175	-0.942615	0.345878	0.752106	NA	sugar ABC transporter permease
LMB2-1.2_001899	MRBLMB2_001899	367.072	-0.0526335	0.248889	-0.211473	0.832518	0.910414	NA	sugar ABC transporter substrate-binding protein
LMB2-1.2_001900	MRBLMB2_001900	313.076	-0.255076	0.386149	-0.660565	0.508891	0.797824	NA	aminotransferase class V-fold PLP-dependent enzyme
LMB2-1.2_001901	MRBLMB2_001901	204.254	-0.155952	0.374882	-0.416004	0.677407	0.84212	NA	FCD domain-containing protein
LMB2-1.2_001902	MRBLMB2_001902	229.746	0.181579	0.114491	1.58597	0.112747	0.501878	NA	amino acid-binding ACT protein
LMB2-1.2_001903	MRBLMB2_001903	312.991	0.0643752	0.102505	0.628019	0.529991	0.804197	NA	PLP-dependent cysteine synthase family protein
LMB2-1.2_001904	MRBLMB2_001904	180.053	-0.173249	0.215427	-0.80421	0.421276	0.772692	NA	GntR family transcriptional regulator
LMB2-1.2_001905	MRBLMB2_001905	100.348	-0.163616	0.13641	-1.19944	0.230356	NA	rbsD;go_function=intramolecular lyase activity|0016872||IEA	D-ribose pyranase
LMB2-1.2_001906	MRBLMB2_001906	277.922	-0.163212	0.217656	-0.749864	0.453337	0.78104	NA	ribokinase
LMB2-1.2_001907	MRBLMB2_001907	204.16	-0.068416	0.35519	-0.192618	0.847258	0.9173	NA	hypothetical protein
LMB2-1.2_001908	MRBLMB2_001908	223.119	-0.179527	0.245792	-0.730402	0.465144	0.781541	NA	FadR family transcriptional regulator
LMB2-1.2_001909	MRBLMB2_001909	306.339	-0.235079	0.316075	-0.743744	0.457031	0.78104	NA	amidohydrolase family protein
LMB2-1.2_001910	MRBLMB2_001910	190.616	-0.154215	0.32807	-0.470069	0.638306	0.834	NA	SDR family oxidoreductase
LMB2-1.2_001911	MRBLMB2_001911	257.35	-0.0150781	0.222393	-0.0677995	0.945945	0.968386	NA	fumarylacetoacetate hydrolase family protein
LMB2-1.2_001912	MRBLMB2_001912	336.398	-0.221077	0.390725	-0.565811	0.571522	0.814758	NA	L-fuconate dehydratase
LMB2-1.2_001913	MRBLMB2_001913	242.314	-0.233707	0.424456	-0.550602	0.581906	0.817693	NA	aldo/keto reductase
LMB2-1.2_001914	MRBLMB2_001914	248.677	-0.256398	0.248643	-1.03119	0.302452	0.71694	NA	LacI family transcriptional regulator
LMB2-1.2_001915	MRBLMB2_001915	377.589	0.355967	0.162312	2.19311	0.0282996	0.263789	NA	sugar phosphate isomerase/epimerase
LMB2-1.2_001916	MRBLMB2_001916	431.878	0.0820943	0.102383	0.801831	0.422651	0.772692	NA	sugar ABC transporter ATP-binding protein
LMB2-1.2_001917	MRBLMB2_001917	293.904	0.0624016	0.14588	0.427759	0.668827	0.84115	NA	ABC transporter permease
LMB2-1.2_001918	MRBLMB2_001918	371.193	0.150452	0.122646	1.22673	0.219926	0.6351	NA	ABC transporter substrate-binding protein
LMB2-1.2_001919	MRBLMB2_001919	91.338	-0.319359	0.45077	-0.708476	0.47865	NA	NA	antibiotic biosynthesis monooxygenase
LMB2-1.2_001920	MRBLMB2_001920	176.784	-0.431376	0.456139	-0.945712	0.344296	0.752106	NA	aryldialkylphosphatase
LMB2-1.2_001921	MRBLMB2_001921	232.476	-0.187367	0.288122	-0.650305	0.515495	0.802459	NA	shikimate dehydrogenase
LMB2-1.2_001922	MRBLMB2_001922	132.573	-0.340516	0.38596	-0.882257	0.377638	0.764191	NA	hydroxyacid dehydrogenase
LMB2-1.2_001923	MRBLMB2_001923	338.533	-0.197382	0.338797	-0.582598	0.560164	0.813861	xylB;go_function=xylulokinase activity|0004856||IEA,protein binding|0005515||IEA;go_process=xylulose metabolic process|0005997||IEA,D-xylose metabolic process|0042732||IEA	xylulokinase
LMB2-1.2_001924	MRBLMB2_001924	154.491	-0.137051	0.349972	-0.391606	0.695349	0.849563	NA	cupin domain-containing protein
LMB2-1.2_001925	MRBLMB2_001925	245.621	-0.0452586	0.272607	-0.166021	0.86814	0.928554	NA	acetylxylan esterase
LMB2-1.2_001926	MRBLMB2_001926	198.42	0.0996193	0.243763	0.408673	0.682779	0.84354	NA	VOC family protein
LMB2-1.2_001927	MRBLMB2_001927	199.553	0.0645387	0.278468	0.231763	0.816722	0.90282	NA	CGNR zinc finger domain-containing protein
LMB2-1.2_001928	MRBLMB2_001928	309.124	-0.0753796	0.238342	-0.316266	0.751801	0.868752	NA	EamA family transporter
LMB2-1.2_001929	MRBLMB2_001929	156.634	-0.00232465	0.184925	-0.0125708	0.98997	0.995293	NA	GntR family transcriptional regulator
LMB2-1.2_001930	MRBLMB2_001930	620.143	0.4188	0.186173	2.24952	0.0244797	0.245234	NA	MmgE/PrpD family protein
LMB2-1.2_001931	MRBLMB2_001931	373.475	0.365759	0.211317	1.73086	0.083477	0.441104	prpB;go_function=methylisocitrate lyase activity|0046421||IEA;go_process=propionate catabolic process%2C 2-methylcitrate cycle|0019629||IEA	methylisocitrate lyase
LMB2-1.2_001932	MRBLMB2_001932	532.399	0.354945	0.267082	1.32897	0.183857	0.595631	NA	bifunctional 2-methylcitrate synthase/citrate synthase
LMB2-1.2_001933	MRBLMB2_001933	387.932	-0.417821	0.282081	-1.48121	0.138551	0.542803	NA	MFS transporter
LMB2-1.2_001934	MRBLMB2_001934	326.922	-0.208825	0.203508	-1.02612	0.304833	0.718213	NA	FAD-binding protein
LMB2-1.2_001935	MRBLMB2_001935	223.59	0.0400455	0.139745	0.286561	0.774449	0.879188	NA	NAD(P)H-dependent oxidoreductase
LMB2-1.2_001936	MRBLMB2_001936	292.407	0.107326	0.17944	0.598116	0.549762	0.812732	NA	NAD(P)-dependent oxidoreductase
LMB2-1.2_001937	MRBLMB2_001937	343.959	-0.192498	0.304873	-0.631403	0.527777	0.804197	NA	aldose 1-epimerase family protein
LMB2-1.2_001938	MRBLMB2_001938	305.714	-0.000336155	0.11838	-0.00283964	0.997734	0.998897	NA	antibiotic biosynthesis monooxygenase
LMB2-1.2_001939	MRBLMB2_001939	60.2463	-0.0783704	0.430819	-0.18191	0.855653	NA	NA	NA
LMB2-1.2_001940	MRBLMB2_001940	388.773	-0.0903599	0.193193	-0.467717	0.639987	0.834	NA	thiolase family protein
LMB2-1.2_001941	MRBLMB2_001941	1403.43	1.20119	0.470197	2.55466	0.0106292	0.154882	NA	CoA-acylating methylmalonate-semialdehyde dehydrogenase
LMB2-1.2_001942	MRBLMB2_001942	1031.05	0.913999	0.44593	2.04965	0.0403987	0.314773	NA	acyl-CoA dehydrogenase family protein
LMB2-1.2_001943	MRBLMB2_001943	649.8	0.934082	0.39951	2.33807	0.0193838	0.221924	mmsB;go_function=3-hydroxyisobutyrate dehydrogenase activity|0008442||IEA;go_process=valine catabolic process|0006574||IEA	3-hydroxyisobutyrate dehydrogenase
LMB2-1.2_001944	MRBLMB2_001944	853.741	1.07984	0.4636	2.32926	0.0198454	0.223318	NA	enoyl-CoA hydratase-related protein
LMB2-1.2_001945	MRBLMB2_001945	129.423	-0.0918018	0.196964	-0.466085	0.641155	0.834	NA	YdeI/OmpD-associated family protein
LMB2-1.2_001946	MRBLMB2_001946	108.104	-0.515234	0.317416	-1.62321	0.104544	0.483073	NA	SRPBCC family protein
LMB2-1.2_001947	MRBLMB2_001947	180.377	-0.112154	0.201598	-0.556328	0.577987	0.817148	NA	MarR family transcriptional regulator
LMB2-1.2_001948	MRBLMB2_001948	481.151	0.702901	0.33212	2.11641	0.0343101	0.288347	NA	electron transfer flavoprotein subunit beta/FixA family protein
LMB2-1.2_001949	MRBLMB2_001949	361.08	0.545395	0.273048	1.99743	0.0457783	0.335707	NA	electron transfer flavoprotein subunit alpha/FixB family protein
LMB2-1.2_001950	MRBLMB2_001950	683.816	0.316517	0.166706	1.89865	0.0576102	0.371299	NA	cytochrome b/b6 domain-containing protein
LMB2-1.2_001951	MRBLMB2_001951	448.448	0.310585	0.3023	1.02741	0.304229	0.718213	NA	GNAT family N-acetyltransferase
LMB2-1.2_001952	MRBLMB2_001952	170.992	-0.156956	0.300894	-0.521631	0.601927	0.824739	NA	acyl-CoA thioesterase
LMB2-1.2_001953	MRBLMB2_001953	229.564	-0.0988498	0.254719	-0.388074	0.697961	0.850901	NA	sugar nucleotide-binding protein
LMB2-1.2_001954	MRBLMB2_001954	966.876	-0.071791	0.26884	-0.267039	0.789439	0.887229	NA	bifunctional proline dehydrogenase/L-glutamate gamma-semialdehyde dehydrogenase
LMB2-1.2_001955	MRBLMB2_001955	83.3557	-0.25511	0.321677	-0.793064	0.427741	NA	NA	hypothetical protein
LMB2-1.2_001956	MRBLMB2_001956	36.5394	-0.719757	0.425357	-1.69212	0.0906223	NA	NA	helix-turn-helix transcriptional regulator
LMB2-1.2_001957	MRBLMB2_001957	203.241	-0.381282	0.350452	-1.08797	0.276608	0.692602	NA	NAD(P)-dependent alcohol dehydrogenase
LMB2-1.2_001958	MRBLMB2_001958	336.518	-0.171646	0.121828	-1.40892	0.15886	0.570674	NA	N-dimethylarginine dimethylaminohydrolase
LMB2-1.2_001959	MRBLMB2_001959	388.875	-0.203466	0.150851	-1.34878	0.177406	0.591748	rocD;go_function=ornithine-oxo-acid transaminase activity|0004587||IEA	ornithine--oxo-acid transaminase
LMB2-1.2_001960	MRBLMB2_001960	890.707	2.77747	0.622883	4.45906	8.23197e-06	0.00262019	NA	hypothetical protein
LMB2-1.2_001961	MRBLMB2_001961	305.305	-0.383588	0.318123	-1.20578	0.227901	0.645662	NA	MFS transporter
LMB2-1.2_001962	MRBLMB2_001962	130.951	-0.150279	0.301549	-0.498357	0.618232	0.829446	NA	MarR family transcriptional regulator
LMB2-1.2_001963	MRBLMB2_001963	163.294	-0.110446	0.242891	-0.454713	0.649316	0.834698	NA	hypothetical protein
LMB2-1.2_001964	MRBLMB2_001964	287.291	0.0569829	0.125807	0.452941	0.650592	0.834698	NA	lysophospholipase
LMB2-1.2_001965	MRBLMB2_001965	220.79	0.279962	0.110005	2.54499	0.0109281	0.156913	NA	DUF1684 domain-containing protein
LMB2-1.2_001966	MRBLMB2_001966	483.582	0.467152	0.236526	1.97506	0.0482618	0.339852	NA	lipoate--protein ligase family protein
LMB2-1.2_001967	MRBLMB2_001967	212.916	-0.211356	0.238438	-0.886419	0.375392	0.761701	NA	site-specific DNA-methyltransferase
LMB2-1.2_001968	MRBLMB2_001968	353.565	-0.177	0.235	-0.753193	0.451334	0.780871	NA	carboxylesterase family protein
LMB2-1.2_001969	MRBLMB2_001969	60.2051	0.321662	0.248051	1.29676	0.194715	NA	NA	TniQ family protein
LMB2-1.2_001970	MRBLMB2_001970	139.679	0.197909	0.18584	1.06494	0.286902	0.702499	NA	type II toxin-antitoxin system PemK/MazF family toxin
LMB2-1.2_001971	MRBLMB2_001971	95.6261	-0.043387	0.420643	-0.103145	0.917848	NA	NA	cupin domain-containing protein
LMB2-1.2_001972	MRBLMB2_001972	324.687	-0.095261	0.247931	-0.384224	0.700812	0.851572	NA	FAD-binding oxidoreductase
LMB2-1.2_001973	MRBLMB2_001973	142.944	-0.171176	0.305256	-0.560764	0.574959	0.816932	NA	Lrp/AsnC family transcriptional regulator
LMB2-1.2_001974	MRBLMB2_001974	469.297	0.0246709	0.168997	0.145985	0.883934	0.937699	NA	gamma-aminobutyraldehyde dehydrogenase
LMB2-1.2_001975	MRBLMB2_001975	240.189	-0.225773	0.213331	-1.05832	0.289908	0.705079	NA	ROK family transcriptional regulator
LMB2-1.2_001976	MRBLMB2_001976	193.772	-0.531323	0.35852	-1.48199	0.138342	0.542803	NA	polysaccharide deacetylase family protein
LMB2-1.2_001977	MRBLMB2_001977	322.792	-0.329252	0.381361	-0.863361	0.387939	0.764969	NA	MFS transporter
LMB2-1.2_001978	MRBLMB2_001978	343.2	-0.066582	0.283425	-0.23492	0.814271	0.901591	NA	glycoside hydrolase
LMB2-1.2_001979	MRBLMB2_001979	281.569	-0.282164	0.275714	-1.02339	0.306121	0.720563	NA	extracellular solute-binding protein
LMB2-1.2_001980	MRBLMB2_001980	194.612	-0.418387	0.40924	-1.02235	0.306615	0.720716	NA	sugar ABC transporter permease
LMB2-1.2_001981	MRBLMB2_001981	169.174	-0.425867	0.453733	-0.938584	0.347945	0.75258	NA	carbohydrate ABC transporter permease
LMB2-1.2_001982	MRBLMB2_001982	208.311	-0.259718	0.349026	-0.74412	0.456804	0.78104	NA	LacI family DNA-binding transcriptional regulator
LMB2-1.2_001983	MRBLMB2_001983	345.177	-0.290376	0.314087	-0.924509	0.355221	0.757427	NA	glycoside hydrolase family 32 protein
LMB2-1.2_001984	MRBLMB2_001984	227.452	-0.233447	0.39288	-0.594194	0.552382	0.812732	NA	carbohydrate kinase
LMB2-1.2_001985	MRBLMB2_001985	294.442	0.00592041	0.176214	0.0335979	0.973198	0.985974	galE;go_function=UDP-glucose 4-epimerase activity|0003978||IEA;go_process=galactose metabolic process|0006012||IEA	UDP-glucose 4-epimerase GalE
LMB2-1.2_001986	MRBLMB2_001986	230.366	-0.427233	0.479565	-0.890874	0.372997	0.761701	galK;go_function=galactokinase activity|0004335||IEA;go_process=galactose metabolic process|0006012||IEA	galactokinase
LMB2-1.2_001987	MRBLMB2_001987	255.678	-0.333458	0.359611	-0.927274	0.353785	0.757427	galT;go_function=UDP-glucose:hexose-1-phosphate uridylyltransferase activity|0008108||IEA;go_process=galactose metabolic process|0006012||IEA	galactose-1-phosphate uridylyltransferase
LMB2-1.2_001988	MRBLMB2_001988	257.218	-0.153134	0.313075	-0.489127	0.624752	0.831191	NA	LacI family DNA-binding transcriptional regulator
LMB2-1.2_001989	MRBLMB2_001989	260.419	-0.142196	0.319287	-0.445356	0.656062	0.836452	NA	Gfo/Idh/MocA family oxidoreductase
LMB2-1.2_001990	MRBLMB2_001990	257.681	-0.284958	0.377756	-0.754342	0.450644	0.780871	NA	dihydrodipicolinate synthase family protein
LMB2-1.2_001991	MRBLMB2_001991	188.888	-0.330712	0.454537	-0.727581	0.46687	0.781541	NA	sugar phosphate isomerase/epimerase
LMB2-1.2_001992	MRBLMB2_001992	236.974	-0.315923	0.299826	-1.05369	0.292026	0.70606	NA	LacI family transcriptional regulator
LMB2-1.2_001993	MRBLMB2_001993	210.701	-0.496452	0.3718	-1.33527	0.181789	0.59293	NA	glycerate kinase
LMB2-1.2_001994	MRBLMB2_001994	1542.55	1.10126	0.476232	2.31246	0.0207526	0.226796	pgm;go_function=phosphoglucomutase activity|0004614||IEA;go_process=carbohydrate metabolic process|0005975||IEA	phosphoglucomutase (alpha-D-glucose-1%2C6-bisphosphate-dependent)
LMB2-1.2_001995	MRBLMB2_001995	272.158	-0.189174	0.169424	-1.11657	0.264176	0.686006	pheA;go_function=prephenate dehydratase activity|0004664||IEA;go_process=L-phenylalanine biosynthetic process|0009094||IEA	prephenate dehydratase
LMB2-1.2_001996	MRBLMB2_001996	326.651	-0.323248	0.512142	-0.631169	0.52793	0.804197	NA	DUF559 domain-containing protein
LMB2-1.2_001997	MRBLMB2_001997	279.34	0.1052	0.141635	0.742756	0.457629	0.78104	NA	LLM class flavin-dependent oxidoreductase
LMB2-1.2_001998	MRBLMB2_001998	627.145	0.0816414	0.104615	0.780397	0.435158	0.777442	NA	sodium:proton antiporter
LMB2-1.2_001999	MRBLMB2_001999	890.56	0.462954	0.36274	1.27627	0.20186	0.615266	NA	dicarboxylate/amino acid:cation symporter
[truncated: 1,729 more rows]
