# Supplementary material for: The lactonase BxdA mediates metabolic specialisation of maize root bacteria to benzoxazinoids
Source: Nat Commun. 2024 Aug 2;15:6535. doi: 10.1038/s41467-024-49643-w (PMC11297187; doi:10.1038/s41467-024-49643-w)
Supplement: Supplementary file 8 — Supplementary Data 5 [file 41467_2024_49643_MOESM8_ESM.xlsx]

## Sheet: DatasetS5_JGI_blast_genome
	Genome ID	Genome Name	Identities	Phylum	Family	Genus	Species	Ecosystem_all	Ecosystem_category_all	Species_host	Compartment
1	2808606955	Arthrobacter sp. AG367	77.89	Actinomycetota	Micrococcaceae	Arthrobacter	Arthrobacter sp. AG367	Host-associated	Plants	Oryza sativa	NA
2	2867032854	Microbacterium wangchenii dk512	73.38	Actinomycetota	Microbacteriaceae	Microbacterium	Microbacterium wangchenii	Host-associated	Mammals	Tibetan Gazelle	Feces
3	2866924999	Microbacterium sp. dk485	73.38	Actinomycetota	Microbacteriaceae	Microbacterium	Microbacterium sp. dk485	Host-associated	Unclassified	Tibetan Gazelle	NA
4	2888452864	Microbacterium lushaniae L-031	72.35	Actinomycetota	Microbacteriaceae	Microbacterium	Microbacterium lushaniae	Host-associated	Other	Ochotona curzoniae (plateau pika)	NA
5	8057359827	Herbiconiux oxytropis CPCC 203407	71.67	Actinomycetota	Microbacteriaceae	Herbiconiux	Herbiconiux oxytropis	Host-associated	Plants	Oxytropis	NA
6	2976593243	Microbacterium sp. SORGH_AS 969	68.46	Actinomycetota	Microbacteriaceae	Microbacterium	Microbacterium sp. SORGH_AS 969	Host-associated	Plants	Sorghum bicolor	Leaf
7	2977288604	Microbacterium testaceum SORGH_AS 1077	68.46	Actinomycetota	Microbacteriaceae	Microbacterium	Microbacterium testaceum	Host-associated	Plants	Sorghum bicolor	Leaf
8	8056502925	Novosphingobium humi KACC 19094	66.21	Pseudomonadota	Sphingomonadaceae	Novosphingobium	Novosphingobium humi	Environmental	Terrestrial	Military range	Soil
9	2773857666	Sphingobium fuliginis KK22 24_6	65.19	Pseudomonadota	Sphingomonadaceae	Sphingobium	Sphingobium fuliginis	NA	NA	Sorghum?	NA
10	2687453393	Burkholderia cenocepacia 842	65.05	Pseudomonadota	Burkholderiaceae	Burkholderia	Burkholderia cenocepacia	Host-associated	Animal	Human	Nose
11	8020896671	Burkholderia sp. BCC0801	65.05	Pseudomonadota	Burkholderiaceae	Burkholderia	Burkholderia sp. BCC0801	Host-associated	Animal	Human	NA
12	3005806420	Burkholderia sp. BCC0506	65.05	Pseudomonadota	Burkholderiaceae	Burkholderia	Burkholderia sp. BCC0506	Host-associated	Animal	Human	NA
13	2597490288	Burkholderia pyrrocinia Lyc2	65.05	Pseudomonadota	Burkholderiaceae	Burkholderia	Burkholderia pyrrocinia	Host-associated	Plants	Tobacco	Rhizosphere
14	2754412371	Burkholderia sp. MSMB1072	65.05	Pseudomonadota	Burkholderiaceae	Burkholderia	Burkholderia sp. MSMB1072	Environmental	Aquatic	NA	NA
15	2900907213	Burkholderia cenocepacia CR318	64.51	Pseudomonadota	Burkholderiaceae	Burkholderia	Burkholderia cenocepacia	Host-associated	Plants	Maize	Roots
16	2773857666	Sphingobium fuliginis KK22 24_6	63.99	Pseudomonadota	Sphingomonadaceae	Sphingobium	Sphingobium fuliginis	NA	NA	Sorghum?	NA
17	2996188945	Shewanella dokdonensis DSM 23626	61.93	Pseudomonadota	Shewanellaceae	Shewanella	Shewanella dokdonensis	Environmental	Aquatic	NA	NA
18	2773857666	Sphingobium fuliginis KK22 24_6	61.89	Pseudomonadota	Sphingomonadaceae	Sphingobium	Sphingobium fuliginis	NA	NA	Sorghum?	NA
19	2876953041	Bordetella hinzii H720	61.46	Pseudomonadota	Alcaligenaceae	Bordetella	Bordetella hinzii	NA	NA	NA	NA
20	2728369170	Bordetella hinzii LMG 13501	61.46	Pseudomonadota	Alcaligenaceae	Bordetella	Bordetella hinzii	NA	NA	NA	NA
21	2684623096	Bordetella hinzii H568	61.46	Pseudomonadota	Alcaligenaceae	Bordetella	Bordetella hinzii	NA	NA	NA	NA
22	2660238638	Achromobacter xylosoxidans 2789STDY5608623	61.32	Pseudomonadota	Alcaligenaceae	Achromobacter	Achromobacter xylosoxidans	Host-associated	Animal	Human	NA
23	2918742440	Variovorax paradoxus DS2114	61.25	Pseudomonadota	Comamonadaceae	Variovorax	Variovorax paradoxus	Environmental	Terrestrial	Sorghum?	Soil
24	2579778577	Bordetella hinzii ATCC 51730	61.11	Pseudomonadota	Alcaligenaceae	Bordetella	Bordetella hinzii	NA	NA	NA	NA
25	2811995371	Bordetella hinzii NCTC 13200	61.11	Pseudomonadota	Alcaligenaceae	Bordetella	Bordetella hinzii	NA	NA	NA	NA
26	2687453479	Bordetella hinzii F582	61.11	Pseudomonadota	Alcaligenaceae	Bordetella	Bordetella hinzii	NA	NA	NA	NA
27	2834641062	Cupriavidus gilardii JZ4	61.09	Pseudomonadota	Burkholderiaceae	Cupriavidus	Cupriavidus gilardii	Host-associated	Plants	Tribulus terrestris	Roots
28	8046298313	Shewanella dokdonensis CCUG 58667	60.47	Pseudomonadota	Shewanellaceae	Shewanella	Shewanella dokdonensis	Environmental	Aquatic	NA	NA
29	2919155634	Pseudomonas parafulva 1992	59.73	Pseudomonadota	Pseudomonadaceae	Pseudomonas	Pseudomonas parafulva	Host-associated	Plants	Sorghum	Roots
30	2639762637	Pseudomonas poae LMG 21465	59.67	Pseudomonadota	Pseudomonadaceae	Pseudomonas	Pseudomonas poae	NA	NA	NA	NA
31	2917137258	Pseudomonas poae LMG 21465	59.67	Pseudomonadota	Pseudomonadaceae	Pseudomonas	Pseudomonas poae	NA	NA	NA	NA
32	2667527928	Pseudomonas poae DSM 14936	59.67	Pseudomonadota	Pseudomonadaceae	Pseudomonas	Pseudomonas poae	Host-associated	Plants	NA	Leaf
33	2634166678	Deltaproteobacteria bacterium SCGC AC-738-N13 (unscreened)	54.36	unclassified	unclassified	unclassified	Deltaproteobacteria bacterium SCGC AC-738-N13	Environmental	Aquatic	NA	NA
34	2681813479	putative Deltaproteobacteria family Syntrophobacteraceae (bin U_51873)	53.87	Thermodesulfobacteriota	Syntrophobacteraceae	unclassified	unclassified	Host-associated	Coral	NA	NA
35	2681813479	putative Deltaproteobacteria family Syntrophobacteraceae (bin U_51873)	52.38	Thermodesulfobacteriota	Syntrophobacteraceae	unclassified	unclassified	Host-associated	Coral	NA	NA
36	2861438687	Thermocatellispora tengchongensis DSM 45615	48.17	Actinomycetota	Streptosporangiaceae	Thermocatellispora	Thermocatellispora tengchongensis	Engineered	Lab culture	NA	NA
37	8049036504	Actinomycetospora lutea TBRC 2215	44.41	Actinomycetota	Pseudonocardiaceae	Actinomycetospora	Actinomycetospora lutea	Environmental	Terrestrial	Vegetable	Soil
38	8049055360	Actinomycetospora callitridis DSM 101857	44.21	Actinomycetota	Pseudonocardiaceae	Actinomycetospora	Actinomycetospora callitridis	Host-associated	Plants	Pine (Callitris preissii)	Roots
39	2734481925	Nocardioides sp. JCM 18899	44.1	Actinomycetota	Nocardioidaceae	Nocardioides	Nocardioides sp. AN3	NA	NA	NA	NA
40	2795385474	Actinomycetospora succinea DSM 45775	43.99	Actinomycetota	Pseudonocardiaceae	Actinomycetospora	Actinomycetospora succinea	Environmental	Terrestrial	NA	Soil
41	3000964232	Belnapia mucosa T6	43.89	Pseudomonadota	Acetobacteraceae	Belnapia	Belnapia mucosa	Environmental	Terrestrial	NA	Soil
42	8006951705	Bradyrhizobium sp. dw_411	43.24	Pseudomonadota	Nitrobacteraceae	Bradyrhizobium	Bradyrhizobium sp. dw_411	Host-associated	Plants	Fagus sylvatica	Decomposed wood
43	8049043002	Actinomycetospora chibensis JCM 17987	43.16	Actinomycetota	Pseudonocardiaceae	Actinomycetospora	Actinomycetospora chibensis	Environmental	Terrestrial	NA	Soil
44	2756170281	Actinomycetospora cinnamomea DSM 45771	42.46	Actinomycetota	Pseudonocardiaceae	Actinomycetospora	Actinomycetospora cinnamomea	Environmental	Terrestrial	NA	Soil
45	2806310811	Pelagibacteraceae bacterium SP346	41.75	Pseudomonadota	Candidatus Pelagibacteraceae	unclassified	Pelagibacteraceae bacterium	Environmental	Aquatic	NA	NA
46	2778261148	Rhodospirillaceae bacterium EAC712	41.46	Pseudomonadota	Rhodospirillaceae	unclassified	Rhodospirillaceae bacterium	Environmental	Aquatic	NA	NA
47	2839712622	Pusillimonas caeni KCTC 42353	41.29	Pseudomonadota	Alcaligenaceae	Pusillimonas	Pusillimonas caeni	NA	NA	NA	NA
48	2881101125	Ramlibacter rhizophilus CCTCC AB2015357	41.13	Pseudomonadota	Comamonadaceae	Ramlibacter	Ramlibacter rhizophilus	Host-associated	Plants	Hibiscus syriacus	Roots
49	8002206643	Pusillimonas noertemannii DSM 10065	40.85	Pseudomonadota	Alcaligenaceae	Pusillimonas	Pusillimonas noertemannii	Environmental	Aquatic	NA	NA
50	8002210620	Pusillimonas noertemannii DSM 10065	40.85	Pseudomonadota	Alcaligenaceae	Pusillimonas	Pusillimonas noertemannii	Environmental	Aquatic	NA	NA
51	2551306422	Pusillimonas noertemannii BS8	40.85	Pseudomonadota	Alcaligenaceae	Pusillimonas	Pusillimonas noertemannii	Environmental	Terrestrial	NA	Soil
52	2756170261	Pusillimonas noertemannii DSM 10065	40.85	Pseudomonadota	Alcaligenaceae	Pusillimonas	Pusillimonas noertemannii	Environmental	Aquatic	NA	NA
53	2892993325	Ramlibacter henchirensis DSM 14656	40.78	Pseudomonadota	Comamonadaceae	Ramlibacter	Ramlibacter henchirensis	Environmental	Terrestrial	NA	Soil
54	2895511927	Pseudoxanthomonas sp. SGD-5-1	40.14	Pseudomonadota	Xanthomonadaceae	Pseudoxanthomonas	Pseudoxanthomonas sp. SGD-5-1	Host-associated	Plants	Rice	Rhizosphere
55	2693430033	Bradyrhizobium canariense GAS369	38.55	Pseudomonadota	Nitrobacteraceae	Bradyrhizobium	Bradyrhizobium canariense	Environmental	Terrestrial	Forest	Soil
56	2740892596	Afipia broomeae GAS525	38.55	Pseudomonadota	Nitrobacteraceae	Afipia	Afipia broomeae	Environmental	Terrestrial	Forest	Soil
57	2844132369	Rhodopseudomonas palustris 2.1.18	38.02	Pseudomonadota	Nitrobacteraceae	Rhodopseudomonas	Rhodopseudomonas palustris	NA	NA	NA	NA
58	2778261481	Pusillimonas sp. IN4	37.64	Pseudomonadota	Alcaligenaceae	Pusillimonas	Pusillimonas sp. (ex Stolz et al. 2005)	Environmental	Aquatic	NA	NA
59	2839114053	Pigmentiphaga sp. NML080357	36.84	Pseudomonadota	Alcaligenaceae	Pigmentiphaga	Pigmentiphaga sp. NML080357	Host-associated	Animal	Homo sapiens	NA
60	2551306419	Donghicola sp. S598	36.76	Pseudomonadota	Roseobacteraceae	Donghicola	Donghicola sp. S598	Environmental	Aquatic	NA	NA
61	2965102966	Mesorhizobium sp. M7A.F.Ca.AU.002.02.1.1	36.1	Pseudomonadota	Phyllobacteriaceae	Mesorhizobium	Mesorhizobium sp. M7A.F.Ca.AU.002.02.1.1	Host-associated	Plants	Cicer arietinum	Root nodule
62	2775506785	bacterium MS4	36.04	unclassified	unclassified	unclassified	bacterium MS4	Host-associated	Animal	Homo sapiens	Feces
63	2788500143	Oceaniglobus indicus 1-19b	35.69	Pseudomonadota	Paracoccaceae	Oceaniglobus	Oceaniglobus indicus	Environmental	Aquatic	NA	NA
64	2593339269	Clostridium sp. KNHs216	35.59	Bacillota	Clostridiaceae	Clostridium	Clostridium sp. KNHs216	NA	NA	NA	NA
65	2693429821	Rhodobacter sp. 24-YEA-8	35.31	Pseudomonadota	Paracoccaceae	Rhodobacter	Rhodobacter sp. 24-YEA-8	Environmental	Terrestrial	Forest	Soil
66	2838942589	Aureimonas flava M2BS4Y-1	35.1	Pseudomonadota	Aurantimonadaceae	Aureimonas	Aureimonas flava	Host-associated	Plants	NA	NA
67	2516653055	Rhodovibrio salinarum DSM 9154	35.08	Pseudomonadota	Rhodovibrionaceae	Rhodovibrio	Rhodovibrio salinarum	Engineered	Solid waste	Compost	Feedstock
68	2767802438	Gemmobacter sp. 24YEA27	35.02	Pseudomonadota	Paracoccaceae	Gemmobacter	Gemmobacter sp.	Environmental	Terrestrial	NA	Experiment
69	3000896411	Jiella sp. MQZ13P-4	34.97	Pseudomonadota	Aurantimonadaceae	Jiella	Jiella sonneratiae	Environmental	Aquatic	Mangrove	Intertidal zone
70	3000735004	Oricola nitratireducens NBU1457	34.92	Pseudomonadota	Phyllobacteriaceae	Oricola	Oricola nitratireducens	Environmental	Aquatic	NA	NA
71	2788500289	Fulvimarina sp. NAT173	34.9	Pseudomonadota	Aurantimonadaceae	Fulvimarina	Fulvimarina sp.	Environmental	Aquatic	NA	NA
72	2884190451	Pusillimonas sp. DMV24BSW_D	34.64	Pseudomonadota	Alcaligenaceae	Pusillimonas	Pusillimonas sp. DMV24BSW_D	Environmental	Aquatic	NA	NA
73	2837349240	Pusillimonas maritima L52-1-41	34.64	Pseudomonadota	Alcaligenaceae	Neopusillimonas	Neopusillimonas maritima	Environmental	Aquatic	NA	NA
74	2778260959	Pusillimonas sp. EA3	34.64	Pseudomonadota	Alcaligenaceae	Pusillimonas	Pusillimonas sp. EA3	Host-associated	Protists	Phaeodactylum tricornutum	NA
75	2844490182	Sinorhizobium fredii NXT3	34.55	Pseudomonadota	Rhizobiaceae	Sinorhizobium	Sinorhizobium fredii	Host-associated	Plants	Phaseolus vulgaris	Root nodule
76	8048736794	Kaistia defluvii JCM 18034	34.43	Pseudomonadota	Kaistiaceae	Kaistia	Kaistia defluvii	Environmental	Aquatic	NA	NA
77	2906393657	Mesorhizobium sp. M7A.F.Ca.CA.001.11.2.1	34.31	Pseudomonadota	Phyllobacteriaceae	Mesorhizobium	Mesorhizobium sp. M7A.F.Ca.CA.001.11.2.1	Host-associated	Plants	Cicer arietinum	Root nodule
78	2856328259	Mesorhizobium sp. Primo-B	34.31	Pseudomonadota	Phyllobacteriaceae	Mesorhizobium	Mesorhizobium sp. Primo-B	Host-associated	Plants	Cicer arietinum	Root nodule
79	2876386047	Mesorhizobium sp. M7A.F.Ca.CA.004.07.1.1	34.31	Pseudomonadota	Phyllobacteriaceae	Mesorhizobium	Mesorhizobium sp. M7A.F.Ca.CA.004.07.1.1	Host-associated	Plants	Cicer arietinum	Root nodule
80	2965025482	Mesorhizobium sp. Primo-A	34.31	Pseudomonadota	Phyllobacteriaceae	Mesorhizobium	Mesorhizobium sp. Primo-A	Host-associated	Plants	Cicer arietinum	Root nodule
81	2970627176	Mesorhizobium sp. M7A.F.Ca.US.006.01.2.1	34.31	Pseudomonadota	Phyllobacteriaceae	Mesorhizobium	Mesorhizobium sp. M7A.F.Ca.US.006.01.2.1	Host-associated	Plants	Cicer arietinum	Root nodule
82	2937980651	Mesorhizobium sp. M7A.F.Ca.CA.004.04.2.1	34.31	Pseudomonadota	Phyllobacteriaceae	Mesorhizobium	Mesorhizobium sp. M7A.F.Ca.CA.004.04.2.1	Host-associated	Plants	Cicer arietinum	Root nodule
83	2977851361	Mesorhizobium sp. M7A.F.Ca.CA.004.06.2.1	34.31	Pseudomonadota	Phyllobacteriaceae	Mesorhizobium	Mesorhizobium sp. M7A.F.Ca.CA.004.06.2.1	Host-associated	Plants	Cicer arietinum	Root nodule
84	2977915119	Mesorhizobium sp. M7A.F.Ca.CA.001.09.2.1	34.31	Pseudomonadota	Phyllobacteriaceae	Mesorhizobium	Mesorhizobium sp. M7A.F.Ca.CA.001.09.2.1	Host-associated	Plants	Cicer arietinum	Root nodule
85	2977950692	Mesorhizobium sp. M7A.F.Ca.CA.001.04.2.1	34.31	Pseudomonadota	Phyllobacteriaceae	Mesorhizobium	Mesorhizobium sp. M7A.F.Ca.CA.001.04.2.1	Host-associated	Plants	Cicer arietinum	Root nodule
86	2961183825	Mesorhizobium sp. M7A.F.Ca.CA.001.12.1.1	34.31	Pseudomonadota	Phyllobacteriaceae	Mesorhizobium	Mesorhizobium sp. M7A.F.Ca.CA.001.12.1.1	Host-associated	Plants	Cicer arietinum	Root nodule
87	2977907340	Mesorhizobium sp. M7A.F.Ca.CA.004.12.1.1	34.31	Pseudomonadota	Phyllobacteriaceae	Mesorhizobium	Mesorhizobium sp. M7A.F.Ca.CA.004.12.1.1	Host-associated	Plants	Cicer arietinum	Root nodule
88	2924710171	Mesorhizobium sp. M7A.T.Ca.TU.009.01.3.2	34.31	Pseudomonadota	Phyllobacteriaceae	Mesorhizobium	Mesorhizobium sp. M7A.T.Ca.TU.009.01.3.2	Host-associated	Plants	Cicer arietinum	Root nodule
89	2874131515	Mesorhizobium sp. M7A.F.Ca.CA.001.05.1.1	34.31	Pseudomonadota	Phyllobacteriaceae	Mesorhizobium	Mesorhizobium sp. M7A.F.Ca.CA.001.05.1.1	Host-associated	Plants	Cicer arietinum	Root nodule
90	2965089291	Mesorhizobium sp. M7A.F.Ca.CA.001.04.1.1	34.31	Pseudomonadota	Phyllobacteriaceae	Mesorhizobium	Mesorhizobium sp. M7A.F.Ca.CA.001.04.1.1	Host-associated	Plants	Cicer arietinum	Root nodule
91	2869242130	Mesorhizobium sp. M7A.F.Ca.CA.004.11.2.1	34.31	Pseudomonadota	Phyllobacteriaceae	Mesorhizobium	Mesorhizobium sp. M7A.F.Ca.CA.004.11.2.1	Host-associated	Plants	Cicer arietinum	Root nodule
92	2937861824	Mesorhizobium sp. M7A.F.Ca.CA.001.07.2.1	34.31	Pseudomonadota	Phyllobacteriaceae	Mesorhizobium	Mesorhizobium sp. M7A.F.Ca.CA.001.07.2.1	Host-associated	Plants	Cicer arietinum	Root nodule
93	2869249662	Mesorhizobium sp. M7A.F.Ca.CA.001.16.1.1	34.31	Pseudomonadota	Phyllobacteriaceae	Mesorhizobium	Mesorhizobium sp. M7A.F.Ca.CA.001.16.1.1	Host-associated	Plants	Cicer arietinum	Root nodule
94	2687453238	Mesorhizobium ciceri CC1192	34.31	Pseudomonadota	Phyllobacteriaceae	Mesorhizobium	Mesorhizobium ciceri	NA	NA	NA	NA
95	2965040258	Mesorhizobium sp. M7A.F.Ca.CA.001.06.1.1	34.31	Pseudomonadota	Phyllobacteriaceae	Mesorhizobium	Mesorhizobium sp. M7A.F.Ca.CA.001.06.1.1	Host-associated	Plants	Cicer arietinum	Root nodule
96	2970532167	Mesorhizobium sp. M7A.F.Ca.CA.002.05.1.1	34.31	Pseudomonadota	Phyllobacteriaceae	Mesorhizobium	Mesorhizobium sp. M7A.F.Ca.CA.002.05.1.1	Host-associated	Plants	Cicer arietinum	Root nodule
97	2979764755	Mesorhizobium sp. M7A.F.Ca.CA.004.05.2.1	34.31	Pseudomonadota	Phyllobacteriaceae	Mesorhizobium	Mesorhizobium sp. M7A.F.Ca.CA.004.05.2.1	Host-associated	Plants	Cicer arietinum	Root nodule
98	2509276018	Mesorhizobium ciceri CMG6	34.31	Pseudomonadota	Phyllobacteriaceae	Mesorhizobium	Mesorhizobium ciceri	Host-associated	Plants	Cicer arietinum	Root nodule
99	2924792026	Mesorhizobium sp. B2-8-6	34.31	Pseudomonadota	Phyllobacteriaceae	Mesorhizobium	Mesorhizobium sp. B2-8-6	Environmental	Terrestrial	NA	Soil
100	2937868953	Mesorhizobium sp. M7A.F.Ca.CA.001.13.2.1	34.31	Pseudomonadota	Phyllobacteriaceae	Mesorhizobium	Mesorhizobium sp. M7A.F.Ca.CA.001.13.2.1	Host-associated	Plants	Cicer arietinum	Root nodule
101	2906427513	Mesorhizobium sp. M7A.F.Ca.CA.004.05.1.1	34.31	Pseudomonadota	Phyllobacteriaceae	Mesorhizobium	Mesorhizobium sp. M7A.F.Ca.CA.004.05.1.1	Host-associated	Plants	Cicer arietinum	Root nodule
102	2906348519	Mesorhizobium sp. B2-5-3	34.31	Pseudomonadota	Phyllobacteriaceae	Mesorhizobium	Mesorhizobium sp. B2-5-3	Environmental	Terrestrial	NA	Soil
103	2906363423	Mesorhizobium sp. M7A.F.Ca.CA.001.14.1.1	34.31	Pseudomonadota	Phyllobacteriaceae	Mesorhizobium	Mesorhizobium sp. M7A.F.Ca.CA.001.14.1.1	Host-associated	Plants	Cicer arietinum	Root nodule
104	2874116593	Mesorhizobium sp. M7A.F.Ca.CA.004.08.2.1	34.31	Pseudomonadota	Phyllobacteriaceae	Mesorhizobium	Mesorhizobium sp. M7A.F.Ca.CA.004.08.2.1	Host-associated	Plants	Cicer arietinum	Root nodule
105	2958108152	Mesorhizobium sp. M7A.F.Ca.CA.004.11.1.1	34.31	Pseudomonadota	Phyllobacteriaceae	Mesorhizobium	Mesorhizobium sp. M7A.F.Ca.CA.004.11.1.1	Host-associated	Plants	Cicer arietinum	Root nodule
106	2970580253	Mesorhizobium sp. B2-8-4	34.31	Pseudomonadota	Phyllobacteriaceae	Mesorhizobium	Mesorhizobium sp. B2-8-4	Environmental	Terrestrial	NA	Soil
107	2965047637	Mesorhizobium sp. M7A.F.Ca.US.014.04.1.1	34.31	Pseudomonadota	Phyllobacteriaceae	Mesorhizobium	Mesorhizobium sp. M7A.F.Ca.US.014.04.1.1	Host-associated	Plants	Cicer arietinum	Root nodule
108	2869264136	Mesorhizobium sp. M7A.F.Ca.CA.001.15.1.1	34.31	Pseudomonadota	Phyllobacteriaceae	Mesorhizobium	Mesorhizobium sp. M7A.F.Ca.CA.001.15.1.1	Host-associated	Plants	Cicer arietinum	Root nodule
109	2961136820	Mesorhizobium sp. M7A.F.Ca.AU.001.01.1.1	34.31	Pseudomonadota	Phyllobacteriaceae	Mesorhizobium	Mesorhizobium sp. M7A.F.Ca.AU.001.01.1.1	Host-associated	Plants	Cicer arietinum	Root nodule
110	2876399893	Mesorhizobium sp. M7A.F.Ca.AU.002.03.1.1	34.31	Pseudomonadota	Phyllobacteriaceae	Mesorhizobium	Mesorhizobium sp. M7A.F.Ca.AU.002.03.1.1	Host-associated	Plants	Cicer arietinum	Root nodule
111	2924741084	Mesorhizobium sp. M7A.F.Ca.CA.004.09.1.2	34.31	Pseudomonadota	Phyllobacteriaceae	Mesorhizobium	Mesorhizobium sp. M7A.F.Ca.CA.004.09.1.2	Host-associated	Plants	Cicer arietinum	Root nodule
112	2871459585	Mesorhizobium sp. M7A.F.Ca.CA.001.09.1.1	34.31	Pseudomonadota	Phyllobacteriaceae	Mesorhizobium	Mesorhizobium sp. M7A.F.Ca.CA.001.09.1.1	Host-associated	Plants	Cicer arietinum	Root nodule
113	2869169390	Mesorhizobium sp. M7A.F.Ca.CA.001.10.2.1	34.31	Pseudomonadota	Phyllobacteriaceae	Mesorhizobium	Mesorhizobium sp. M7A.F.Ca.CA.001.10.2.1	Host-associated	Plants	Cicer arietinum	Root nodule
114	2871435913	Mesorhizobium sp. M7A.F.Ca.MR.228.00.0.0	34.31	Pseudomonadota	Phyllobacteriaceae	Mesorhizobium	Mesorhizobium sp. M7A.F.Ca.MR.228.00.0.0	Host-associated	Plants	Cicer arietinum	Root nodule
115	2687453392	Mesorhizobium ciceri biserrulae WSM1284	34.31	Pseudomonadota	Phyllobacteriaceae	Mesorhizobium	Mesorhizobium ciceri	Host-associated	Plants	NA	Root nodule
116	2906401398	Mesorhizobium sp. M7A.F.Ca.CA.004.10.1.1	34.31	Pseudomonadota	Phyllobacteriaceae	Mesorhizobium	Mesorhizobium sp. M7A.F.Ca.CA.004.10.1.1	Host-associated	Plants	Cicer arietinum	Root nodule
117	2876420981	Mesorhizobium sp. M7A.F.Ca.CA.004.08.1.1	34.31	Pseudomonadota	Phyllobacteriaceae	Mesorhizobium	Mesorhizobium sp. M7A.F.Ca.CA.004.08.1.1	Host-associated	Plants	Cicer arietinum	Root nodule
118	2869271264	Mesorhizobium sp. M7A.F.Ca.AU.002.06.1.1	34.31	Pseudomonadota	Phyllobacteriaceae	Mesorhizobium	Mesorhizobium sp. M7A.F.Ca.AU.002.06.1.1	Host-associated	Plants	Cicer arietinum	Root nodule
119	2979772303	Mesorhizobium sp. M7A.F.Ca.CA.004.04.1.1	34.31	Pseudomonadota	Phyllobacteriaceae	Mesorhizobium	Mesorhizobium sp. M7A.F.Ca.CA.004.04.1.1	Host-associated	Plants	Cicer arietinum	Root nodule
120	2970547951	Mesorhizobium sp. M7A.F.Ca.AU.002.04.1.1	34.31	Pseudomonadota	Phyllobacteriaceae	Mesorhizobium	Mesorhizobium sp. M7A.F.Ca.AU.002.04.1.1	Host-associated	Plants	Cicer arietinum	Root nodule
121	2871481445	Mesorhizobium sp. M7A.F.Ca.CA.004.02.1.1	34.31	Pseudomonadota	Phyllobacteriaceae	Mesorhizobium	Mesorhizobium sp. M7A.F.Ca.CA.004.02.1.1	Host-associated	Plants	Cicer arietinum	Root nodule
122	8049031578	Kaistia nematophila K-TC2	34.2	Pseudomonadota	Kaistiaceae	Kaistia	Kaistia nematophila	Host-associated	Nematode	Nematode	NA
123	3004175626	Mesorhizobium sp. DCY119	34.16	Pseudomonadota	Phyllobacteriaceae	Mesorhizobium	Mesorhizobium sp. DCY119	Environmental	Terrestrial	NA	Soil
124	2900588628	Paraburkholderia sp. C35	34.13	Pseudomonadota	Burkholderiaceae	Paraburkholderia	Paraburkholderia sp. C35	Environmental	Terrestrial	peat	Soil
125	8049031578	Kaistia nematophila K-TC2	34.07	Pseudomonadota	Kaistiaceae	Kaistia	Kaistia nematophila	Host-associated	Nematode	Nematode	NA
126	2585428043	Pseudoxanthobacter soli DSM 19599	33.99	Pseudomonadota	Pseudoxanthobacteraceae	Pseudoxanthobacter	Pseudoxanthobacter soli	Environmental	Terrestrial	NA	Soil
127	2681812865	Edaphobacillus lindanitolerans MNA4	33.89	Bacillota	Bacillaceae	Edaphobacillus	Edaphobacillus lindanitolerans	Environmental	Terrestrial	NA	Soil
128	2617270764	Halomonas subterranea CGMCC 1.6495	33.88	Pseudomonadota	Halomonadaceae	Halomonas	Halomonas subterranea	NA	NA	NA	NA
129	2508501029	Bacillus sp. J33	33.81	Bacillota	Bacillaceae	Bacillus	Bacillus sp. J33	NA	NA	NA	NA
130	2829732774	Prosthecomicrobium pneumaticum DSM 16268	33.77	Pseudomonadota	Kaistiaceae	Prosthecomicrobium	Prosthecomicrobium pneumaticum	Environmental	Aquatic	NA	NA
131	2921726458	Halomonas sedimenti QX-2	33.77	Pseudomonadota	Halomonadaceae	Halomonas	Halomonas sedimenti	Environmental	Aquatic	NA	NA
132	8057093502	Lichenifustis flavocetrariae BP6-180914	33.67	Pseudomonadota	Lichenihabitantaceae	Lichenifustis	Lichenifustis flavocetrariae	Host-associated	Linchen	Flavocetraria nivalis	NA
133	2999735226	Xylophilus sp. ASV27	33.66	Pseudomonadota	unclassified	Xylophilus	Xylophilus sp. ASV27	Host-associated	Plants	Sarracenia purpurea	NA
134	2630968259	Salipiger profundus JLT2016	33.66	Pseudomonadota	Roseobacteraceae	Salipiger	Salipiger profundus	NA	NA	NA	NA
135	3003097618	Ruegeria lacuscaerulensis HKCCD5857	33.66	Pseudomonadota	Roseobacteraceae	Ruegeria	Ruegeria lacuscaerulensis	Host-associated	Invertebrates	Platygyra acuta	NA
136	2693429894	Salipiger profundus DSM 27508	33.66	Pseudomonadota	Roseobacteraceae	Salipiger	Salipiger profundus	Environmental	Aquatic	NA	NA
137	2816332434	Rhodobacteraceae bacterium CPC40	33.66	Pseudomonadota	Paracoccaceae	unclassified	Paracoccaceae bacterium	Environmental	Aquatic	NA	NA
138	2906370794	Mesorhizobium sp. M7A.F.Ca.CA.001.13.1.1	33.59	Pseudomonadota	Phyllobacteriaceae	Mesorhizobium	Mesorhizobium sp. M7A.F.Ca.CA.001.13.1.1	Host-associated	Plants	Cicer arietinum	Root nodule
139	2521172615	Kaistia granuli DSM 23481	33.58	Pseudomonadota	Kaistiaceae	Kaistia	Kaistia granuli	Engineered	Wastewater	NA	NA
140	8004361976	Mesorhizobium sp. M7A.F.Ca.CA.001.08.1.1	33.57	Pseudomonadota	Phyllobacteriaceae	Mesorhizobium	Mesorhizobium sp. M7A.F.Ca.CA.001.08.1.1	Host-associated	Plants	Cicer arietinum	Root nodule
141	3000102485	Rhizobiales bacterium Y(2018)	33.57	Pseudomonadota	unclassified	unclassified	Rhizobiales bacterium Y(2018)	Environmental	Aquatic	NA	NA
142	3004248173	Mesorhizobium sp. M7A.F.Ca.CA.004.06.1.1	33.57	Pseudomonadota	Phyllobacteriaceae	Mesorhizobium	Mesorhizobium sp. M7A.F.Ca.CA.004.06.1.1	Host-associated	Plants	Cicer arietinum	Root nodule
143	2996386984	Mesorhizobium sp. M7A.F.Ca.MR.245.00.0.0	33.57	Pseudomonadota	Phyllobacteriaceae	Mesorhizobium	Mesorhizobium sp. M7A.F.Ca.MR.245.00.0.0	Host-associated	Plants	Cicer arietinum	Root nodule
144	2524614770	Kaistia adipata DSM 17808	33.57	Pseudomonadota	Kaistiaceae	Kaistia	Kaistia adipata	Environmental	Terrestrial	NA	Soil
145	3004195979	Mesorhizobium sp. M7A.F.Ca.CA.001.08.2.1	33.57	Pseudomonadota	Phyllobacteriaceae	Mesorhizobium	Mesorhizobium sp. M7A.F.Ca.CA.001.08.2.1	Host-associated	Plants	Cicer arietinum	Root nodule
146	8004312739	Mesorhizobium sp. M7A.F.Ca.MR.362.00.0.0	33.57	Pseudomonadota	Phyllobacteriaceae	Mesorhizobium	Mesorhizobium sp. M7A.F.Ca.MR.362.00.0.0	Host-associated	Plants	Cicer arietinum	Root nodule
147	8004271302	Mesorhizobium sp. B2-8-7	33.57	Pseudomonadota	Phyllobacteriaceae	Mesorhizobium	Mesorhizobium sp. B2-8-7	Environmental	Terrestrial	NA	Soil
148	8004727605	Mesorhizobium sp. M7A.F.Ca.CA.004.01.1.1	33.57	Pseudomonadota	Phyllobacteriaceae	Mesorhizobium	Mesorhizobium sp. M7A.F.Ca.CA.004.01.1.1	Host-associated	Plants	Cicer arietinum	Root nodule
149	3004225889	Mesorhizobium sp. B2-8-8	33.57	Pseudomonadota	Phyllobacteriaceae	Mesorhizobium	Mesorhizobium sp. B2-8-8	Environmental	Terrestrial	NA	Soil
150	2993835884	Phytohabitans suffuscus NBRC 105367	33.56	Actinomycetota	Micromonosporaceae	Phytohabitans	Phytohabitans suffuscus	NA	NA	NA	NA
151	2751185866	Halomonas sp. G11	33.55	Pseudomonadota	Halomonadaceae	Halomonas	Halomonas sp. G11	Environmental	Aquatic	NA	NA
152	3001560101	Cytobacillus oceanisediminis 2691 DE0166	33.46	Bacillota	Bacillaceae	Cytobacillus	Cytobacillus oceanisediminis	NA	NA	NA	NA
153	2970547951	Mesorhizobium sp. M7A.F.Ca.AU.002.04.1.1	33.33	Pseudomonadota	Phyllobacteriaceae	Mesorhizobium	Mesorhizobium sp. M7A.F.Ca.AU.002.04.1.1	Host-associated	Plants	Cicer arietinum	Root nodule
154	3004225889	Mesorhizobium sp. B2-8-8	33.33	Pseudomonadota	Phyllobacteriaceae	Mesorhizobium	Mesorhizobium sp. B2-8-8	Environmental	Terrestrial	NA	Soil
155	2509276018	Mesorhizobium ciceri CMG6	33.33	Pseudomonadota	Phyllobacteriaceae	Mesorhizobium	Mesorhizobium ciceri	Host-associated	Plants	Cicer arietinum	Root nodule
156	2906363423	Mesorhizobium sp. M7A.F.Ca.CA.001.14.1.1	33.33	Pseudomonadota	Phyllobacteriaceae	Mesorhizobium	Mesorhizobium sp. M7A.F.Ca.CA.001.14.1.1	Host-associated	Plants	Cicer arietinum	Root nodule
157	3004195979	Mesorhizobium sp. M7A.F.Ca.CA.001.08.2.1	33.33	Pseudomonadota	Phyllobacteriaceae	Mesorhizobium	Mesorhizobium sp. M7A.F.Ca.CA.001.08.2.1	Host-associated	Plants	Cicer arietinum	Root nodule
158	2871459585	Mesorhizobium sp. M7A.F.Ca.CA.001.09.1.1	33.33	Pseudomonadota	Phyllobacteriaceae	Mesorhizobium	Mesorhizobium sp. M7A.F.Ca.CA.001.09.1.1	Host-associated	Plants	Cicer arietinum	Root nodule
159	2510065059	Mesorhizobium ciceri WSM4083	33.33	Pseudomonadota	Phyllobacteriaceae	Mesorhizobium	Mesorhizobium ciceri	Host-associated	Plants	Bituminaria bituminosa	Root nodule
160	2687453238	Mesorhizobium ciceri CC1192	33.33	Pseudomonadota	Phyllobacteriaceae	Mesorhizobium	Mesorhizobium ciceri	NA	NA	NA	NA
161	2965025482	Mesorhizobium sp. Primo-A	33.33	Pseudomonadota	Phyllobacteriaceae	Mesorhizobium	Mesorhizobium sp. Primo-A	Host-associated	Plants	Cicer arietinum	Root nodule
162	2970580253	Mesorhizobium sp. B2-8-4	33.33	Pseudomonadota	Phyllobacteriaceae	Mesorhizobium	Mesorhizobium sp. B2-8-4	Environmental	Terrestrial	NA	Soil
163	2906370794	Mesorhizobium sp. M7A.F.Ca.CA.001.13.1.1	33.33	Pseudomonadota	Phyllobacteriaceae	Mesorhizobium	Mesorhizobium sp. M7A.F.Ca.CA.001.13.1.1	Host-associated	Plants	Cicer arietinum	Root nodule
164	2869271264	Mesorhizobium sp. M7A.F.Ca.AU.002.06.1.1	33.33	Pseudomonadota	Phyllobacteriaceae	Mesorhizobium	Mesorhizobium sp. M7A.F.Ca.AU.002.06.1.1	Host-associated	Plants	Cicer arietinum	Root nodule
165	2876399893	Mesorhizobium sp. M7A.F.Ca.AU.002.03.1.1	33.33	Pseudomonadota	Phyllobacteriaceae	Mesorhizobium	Mesorhizobium sp. M7A.F.Ca.AU.002.03.1.1	Host-associated	Plants	Cicer arietinum	Root nodule
166	2977915119	Mesorhizobium sp. M7A.F.Ca.CA.001.09.2.1	33.33	Pseudomonadota	Phyllobacteriaceae	Mesorhizobium	Mesorhizobium sp. M7A.F.Ca.CA.001.09.2.1	Host-associated	Plants	Cicer arietinum	Root nodule
167	2869249662	Mesorhizobium sp. M7A.F.Ca.CA.001.16.1.1	33.33	Pseudomonadota	Phyllobacteriaceae	Mesorhizobium	Mesorhizobium sp. M7A.F.Ca.CA.001.16.1.1	Host-associated	Plants	Cicer arietinum	Root nodule
168	2869264136	Mesorhizobium sp. M7A.F.Ca.CA.001.15.1.1	33.33	Pseudomonadota	Phyllobacteriaceae	Mesorhizobium	Mesorhizobium sp. M7A.F.Ca.CA.001.15.1.1	Host-associated	Plants	Cicer arietinum	Root nodule
169	2906393657	Mesorhizobium sp. M7A.F.Ca.CA.001.11.2.1	33.33	Pseudomonadota	Phyllobacteriaceae	Mesorhizobium	Mesorhizobium sp. M7A.F.Ca.CA.001.11.2.1	Host-associated	Plants	Cicer arietinum	Root nodule
170	2977950692	Mesorhizobium sp. M7A.F.Ca.CA.001.04.2.1	33.33	Pseudomonadota	Phyllobacteriaceae	Mesorhizobium	Mesorhizobium sp. M7A.F.Ca.CA.001.04.2.1	Host-associated	Plants	Cicer arietinum	Root nodule
171	8004361976	Mesorhizobium sp. M7A.F.Ca.CA.001.08.1.1	33.33	Pseudomonadota	Phyllobacteriaceae	Mesorhizobium	Mesorhizobium sp. M7A.F.Ca.CA.001.08.1.1	Host-associated	Plants	Cicer arietinum	Root nodule
172	2924792026	Mesorhizobium sp. B2-8-6	33.33	Pseudomonadota	Phyllobacteriaceae	Mesorhizobium	Mesorhizobium sp. B2-8-6	Environmental	Terrestrial	NA	Soil
173	8004271302	Mesorhizobium sp. B2-8-7	33.33	Pseudomonadota	Phyllobacteriaceae	Mesorhizobium	Mesorhizobium sp. B2-8-7	Environmental	Terrestrial	NA	Soil
174	2965089291	Mesorhizobium sp. M7A.F.Ca.CA.001.04.1.1	33.33	Pseudomonadota	Phyllobacteriaceae	Mesorhizobium	Mesorhizobium sp. M7A.F.Ca.CA.001.04.1.1	Host-associated	Plants	Cicer arietinum	Root nodule
175	2961136820	Mesorhizobium sp. M7A.F.Ca.AU.001.01.1.1	33.33	Pseudomonadota	Phyllobacteriaceae	Mesorhizobium	Mesorhizobium sp. M7A.F.Ca.AU.001.01.1.1	Host-associated	Plants	Cicer arietinum	Root nodule
176	2687453392	Mesorhizobium ciceri biserrulae WSM1284	33.33	Pseudomonadota	Phyllobacteriaceae	Mesorhizobium	Mesorhizobium ciceri	Host-associated	Plants	NA	Root nodule
177	2856328259	Mesorhizobium sp. Primo-B	33.33	Pseudomonadota	Phyllobacteriaceae	Mesorhizobium	Mesorhizobium sp. Primo-B	Host-associated	Plants	Cicer arietinum	Root nodule
178	2965040258	Mesorhizobium sp. M7A.F.Ca.CA.001.06.1.1	33.33	Pseudomonadota	Phyllobacteriaceae	Mesorhizobium	Mesorhizobium sp. M7A.F.Ca.CA.001.06.1.1	Host-associated	Plants	Cicer arietinum	Root nodule
179	2937868953	Mesorhizobium sp. M7A.F.Ca.CA.001.13.2.1	33.33	Pseudomonadota	Phyllobacteriaceae	Mesorhizobium	Mesorhizobium sp. M7A.F.Ca.CA.001.13.2.1	Host-associated	Plants	Cicer arietinum	Root nodule
180	2874131515	Mesorhizobium sp. M7A.F.Ca.CA.001.05.1.1	33.33	Pseudomonadota	Phyllobacteriaceae	Mesorhizobium	Mesorhizobium sp. M7A.F.Ca.CA.001.05.1.1	Host-associated	Plants	Cicer arietinum	Root nodule
181	3000545700	Aestuariivirga sp. YIM B02566	33.22	Pseudomonadota	Aestuariivirgaceae	Aestuariivirga	Aestuariivirga sp. YIM B02566	Host-associated	Plants	Paris polyphylla var. yunnanensis	NA
182	2602041674	Limimaricola cinnabarinus LL-001	33.22	Pseudomonadota	Paracoccaceae	Limimaricola	Limimaricola cinnabarinus	Environmental	Aquatic	NA	NA
183	2791355260	Rhizobium sp. L9	33.22	Pseudomonadota	Rhizobiaceae	Rhizobium	Rhizobium sp. L9	Host-associated	Plants	common bean	Root nodule
184	2671180248	Mesorhizobium sp. LNHC232B00	33.22	Pseudomonadota	Phyllobacteriaceae	Mesorhizobium	Mesorhizobium sp. LNHC232B00	NA	NA	NA	NA
185	2911639316	Ruegeria sp. HKCCD8929	33.11	Pseudomonadota	Roseobacteraceae	Ruegeria	Ruegeria sp. HKCCD8929	Host-associated	Invertebrates	Platygyra acuta	NA
186	2791355094	Sinorhizobium sp. BJ1	33.11	Pseudomonadota	Rhizobiaceae	Sinorhizobium	Sinorhizobium sp. BJ1	Host-associated	Plants	common bean	Root nodule
187	2558860100	Sinorhizobium sp. PC2	33.11	Pseudomonadota	Rhizobiaceae	Sinorhizobium	Sinorhizobium sp. PC2	Host-associated	Plants	Prosopis cineraria	Root nodule
188	3001560101	Cytobacillus oceanisediminis 2691 DE0166	33.09	Bacillota	Bacillaceae	Cytobacillus	Cytobacillus oceanisediminis	NA	NA	NA	NA
189	8001940664	Trinickia mobilis DHG64	33.01	Pseudomonadota	Burkholderiaceae	Trinickia	Trinickia mobilis	Environmental	Terrestrial	Forest	Soil
190	8048741453	Kaistia terrae DSM 21341	32.97	Pseudomonadota	Kaistiaceae	Kaistia	Kaistia terrae	Environmental	Aquatic	NA	NA
191	2869196048	Mycolicibacterium tokaiense NCTC 10821	32.89	Actinomycetota	Mycobacteriaceae	Mycolicibacterium	Mycolicibacterium tokaiense	NA	NA	NA	NA
192	2775507193	Bacillus sp. FJAT-20673	32.89	Bacillota	Bacillaceae	Bacillus	Bacillus sp. FJAT-20673	NA	NA	NA	NA
193	2788500135	Rhodobacteraceae bacterium CG17_big_fil_post_rev_8_21_14_2_50_63_15	32.79	Pseudomonadota	Paracoccaceae	unclassified	Rhodobacteraceae bacterium CG17_big_fil_post_rev_8_21_14_2_50_63_15	NA	NA	NA	NA
194	8010986635	Pseudomonas marginalis ICMP 3553	32.78	Pseudomonadota	Pseudomonadaceae	Pseudomonas	Pseudomonas marginalis	NA	NA	NA	NA
195	2744054450	Pseudomonas marginalis ICMP 3553	32.78	Pseudomonadota	Pseudomonadaceae	Pseudomonas	Pseudomonas marginalis	NA	NA	NA	NA
196	8035309526	Pseudomonas marginalis ICMP 3555	32.78	Pseudomonadota	Pseudomonadaceae	Pseudomonas	Pseudomonas marginalis	NA	NA	NA	NA
197	2757320438	Pseudomonas sp. OV286	32.78	Pseudomonadota	Pseudomonadaceae	Pseudomonas	Pseudomonas sp. OV286	Host-associated	Plants	Populus	Roots
198	2576861453	Sodalis praecaptivus HS1	32.78	Pseudomonadota	Bruguierivoracaceae	Sodalis	Sodalis praecaptivus	NA	NA	NA	NA
199	2751185824	Cupriavidus sp. SK-4	32.76	Pseudomonadota	Burkholderiaceae	Cupriavidus	Cupriavidus sp. SK-4	NA	NA	NA	NA
200	8054491829	Jiella avicenniae CBK1P-4	32.57	Pseudomonadota	Aurantimonadaceae	Jiella	Jiella avicenniae	Host-associated	Plants	Avicennia marina	bark
201	2887723448	Pararobbsia alpina LMG 28138	32.57	Pseudomonadota	Burkholderiaceae	Pararobbsia	Pararobbsia alpina	Environmental	Terrestrial	Volcanic	Soil
202	2849139964	Bacillus sp. R-71875	32.56	Bacillota	Bacillaceae	Bacillus	unclassified	Host-associated	Plants	Boraginaceae	Roots
203	2648501376	Bacillus sp. FJAT-22058	32.56	Bacillota	Bacillaceae	Bacillus	Bacillus sp. FJAT-22058	NA	NA	NA	NA
204	2886000030	Pseudomonas sp. JV551A1	32.54	Pseudomonadota	Pseudomonadaceae	Pseudomonas	Pseudomonas sp. JV551A1	NA	NA	NA	NA
205	2970561965	Mesorhizobium sp. B2-4-3	32.51	Pseudomonadota	Phyllobacteriaceae	Mesorhizobium	Mesorhizobium sp. B2-4-3	Environmental	Terrestrial	NA	Soil
206	2970574040	Mesorhizobium sp. B2-4-16	32.51	Pseudomonadota	Phyllobacteriaceae	Mesorhizobium	Mesorhizobium sp. B2-4-16	Environmental	Terrestrial	NA	Soil
207	2791355263	Rhizobium chutanense C5	32.45	Pseudomonadota	Rhizobiaceae	Rhizobium	Rhizobium chutanense	Host-associated	Plants	common bean	Root nodule
208	2936381700	Rhizobium chutanense C16	32.45	Pseudomonadota	Rhizobiaceae	Rhizobium	Rhizobium chutanense	Host-associated	Plants	common bean	Root nodule
209	2926570559	Ancylobacter polymorphus DSM 2457	32.35	Pseudomonadota	Xanthobacteraceae	Ancylobacter	Ancylobacter polymorphus	NA	NA	NA	NA
210	2617271339	Chromohalobacter israelensis 6768	32.35	Pseudomonadota	Halomonadaceae	Chromohalobacter	Chromohalobacter israelensis	NA	NA	NA	NA
211	2556921676	Dongia sp. URHE0060	32.34	Pseudomonadota	Rhodospirillaceae	Dongia	Dongia sp. URHE0060	NA	NA	NA	NA
212	2806310786	Hyphomicrobiales bacterium SP168	32.33	Pseudomonadota	unclassified	unclassified	Hyphomicrobiales bacterium	Environmental	Aquatic	NA	NA
213	2806310787	Hyphomicrobiales bacterium SAT53	32.33	Pseudomonadota	unclassified	unclassified	Hyphomicrobiales bacterium	Environmental	Aquatic	NA	NA
214	2710724142	Tessaracoccus sp. SUR-6	32.32	Actinomycetota	Propionibacteriaceae	Tessaracoccus	unclassified	Environmental	Terrestrial	Aquifer	Deep subsurface
215	8046976417	Chromohalobacter israelensis DSM 6768	32.26	Pseudomonadota	Halomonadaceae	Chromohalobacter	Chromohalobacter israelensis	Environmental	Aquatic	NA	NA
216	8011181369	Pseudomonas sp. PD9R	32.26	Pseudomonadota	Pseudomonadaceae	Pseudomonas	Pseudomonas sp. PD9R	Host-associated	Plants	Rubus spectabilis	NA
217	2788499861	Pseudomonas sp. WPR_5_2	32.26	Pseudomonadota	Pseudomonadaceae	Pseudomonas	Pseudomonas sp. WPR_5_2	Host-associated	Plants	Various	Leaf
218	2511231017	Pseudomonas sp. GM55	32.26	Pseudomonadota	Pseudomonadaceae	Pseudomonas	Pseudomonas sp. GM55	Host-associated	Plants	Populus deltoides	Roots
219	2576861821	Pseudomonas putida	32.26	Pseudomonadota	Pseudomonadaceae	Pseudomonas	Pseudomonas putida	NA	NA	NA	NA
220	8056561870	Pseudomonas serbica IT-P366	32.26	Pseudomonadota	Pseudomonadaceae	Pseudomonas	Pseudomonas serbica	Host-associated	Plants	Wheat	NA
221	2900277485	Methylobacterium sp. 17Sr1-39	32.25	Pseudomonadota	Methylobacteriaceae	Methylobacterium	Methylobacterium terricola	Environmental	Terrestrial	NA	Soil
222	2585428043	Pseudoxanthobacter soli DSM 19599	32.24	Pseudomonadota	Pseudoxanthobacteraceae	Pseudoxanthobacter	Pseudoxanthobacter soli	Environmental	Terrestrial	NA	Soil
223	2556921676	Dongia sp. URHE0060	32.24	Pseudomonadota	Rhodospirillaceae	Dongia	Dongia sp. URHE0060	NA	NA	NA	NA
224	2883354860	Hypericibacter adhaerens R5959	32.24	Pseudomonadota	Rhodospirillaceae	Hypericibacter	Hypericibacter adhaerens	Host-associated	Plants	Hypericum perforatum	Rhizosphere
225	2995392953	Martelella limonii NBRC 109441	32.24	Pseudomonadota	Aurantimonadaceae	Martelella	Martelella limonii	Host-associated	Plants	Halophytes	Roots
226	2681812807	Pseudomonas sp. A214	32.2	Pseudomonadota	Pseudomonadaceae	Pseudomonas	Pseudomonas sp. A214	Host-associated	Animal	Human	Airways
227	2910862512	Tessaracoccus sp. MC1756	32.2	Actinomycetota	Propionibacteriaceae	Tessaracoccus	Tessaracoccus sp. MC1756	Environmental	Aquatic	NA	River bed
228	2928284429	Labrys wisconsinensis DSM 19619	32.13	Pseudomonadota	Xanthobacteraceae	Labrys	Labrys wisconsinensis	Environmental	Aquatic	NA	NA
229	8058057259	Rhizobium gei ZFJT.2T	32.12	Pseudomonadota	Rhizobiaceae	Rhizobium	Rhizobium gei	NA	NA	NA	NA
230	2820840446	Unclassified Actinobacteria Lab288P4bin17	32.12	Actinomycetota	unclassified	unclassified	unclassified	Host-associated	Animal	Termite	Gut
231	2850835342	Rhizobium sp. CCGE532	32.12	Pseudomonadota	Rhizobiaceae	Rhizobium	Rhizobium sp. CCGE532	Host-associated	Plants	common bean	NA
232	2636415558	Mameliella alba UMTAT08	32.12	Pseudomonadota	Roseobacteraceae	Mameliella	Mameliella alba	NA	NA	NA	NA
233	2843432611	Ruegeria sp. PBVC088	32.12	Pseudomonadota	Roseobacteraceae	Ruegeria	Ruegeria sp. PBVC088	Environmental	Aquatic	NA	NA
234	2850842123	Rhizobium sp. CCGE531	32.12	Pseudomonadota	Rhizobiaceae	Rhizobium	Rhizobium sp. CCGE531	Host-associated	Plants	common bean	NA
235	2938002229	Mesorhizobium sp. B3-1-6	32.11	Pseudomonadota	Phyllobacteriaceae	Mesorhizobium	Mesorhizobium sp. B3-1-6	Environmental	Terrestrial	NA	Soil
236	3005416602	Rhizobium sp. P40RR-XXII	32.1	Pseudomonadota	Rhizobiaceae	Rhizobium	Rhizobium sp. P40RR-XXII	Host-associated	Plants	Lotus sp.	Rhizosphere
237	2886000030	Pseudomonas sp. JV551A1	32.04	Pseudomonadota	Pseudomonadaceae	Pseudomonas	Pseudomonas sp. JV551A1	NA	NA	NA	NA
238	2883354860	Hypericibacter adhaerens R5959	32.03	Pseudomonadota	Rhodospirillaceae	Hypericibacter	Hypericibacter adhaerens	Host-associated	Plants	Hypericum perforatum	Rhizosphere
239	2558860250	Alicyclobacillus acidoterrestris ATCC 49025	32.01	Bacillota	Alicyclobacillaceae	Alicyclobacillus	Alicyclobacillus acidoterrestris	Environmental	Terrestrial	NA	Soil
240	2820983214	Yonghaparkia alkaliphila DSM 19663	32	Actinomycetota	Microbacteriaceae	Microcella	Microcella alkalica	Environmental	Terrestrial	Alkaline	Soil
241	2993845517	Phytohabitans flavus NBRC 107702	32	Actinomycetota	Micromonosporaceae	Phytohabitans	Phytohabitans flavus	NA	NA	NA	NA
242	3005829506	Burkholderia sp. Ax-1719	32	Pseudomonadota	Burkholderiaceae	Burkholderia	Burkholderia sp. Ax-1719	Environmental	Terrestrial	Insects nest	Nest
243	2961183825	Mesorhizobium sp. M7A.F.Ca.CA.001.12.1.1	31.99	Pseudomonadota	Phyllobacteriaceae	Mesorhizobium	Mesorhizobium sp. M7A.F.Ca.CA.001.12.1.1	Host-associated	Plants	Cicer arietinum	Root nodule
244	2932058010	Rhodococcus opacus 1CP	31.99	Actinomycetota	Nocardiaceae	Rhodococcus	Rhodococcus opacus	Environmental	Terrestrial	Forest	Soil
245	2869169390	Mesorhizobium sp. M7A.F.Ca.CA.001.10.2.1	31.99	Pseudomonadota	Phyllobacteriaceae	Mesorhizobium	Mesorhizobium sp. M7A.F.Ca.CA.001.10.2.1	Host-associated	Plants	Cicer arietinum	Root nodule
246	2906401398	Mesorhizobium sp. M7A.F.Ca.CA.004.10.1.1	31.99	Pseudomonadota	Phyllobacteriaceae	Mesorhizobium	Mesorhizobium sp. M7A.F.Ca.CA.004.10.1.1	Host-associated	Plants	Cicer arietinum	Root nodule
247	2874116593	Mesorhizobium sp. M7A.F.Ca.CA.004.08.2.1	31.99	Pseudomonadota	Phyllobacteriaceae	Mesorhizobium	Mesorhizobium sp. M7A.F.Ca.CA.004.08.2.1	Host-associated	Plants	Cicer arietinum	Root nodule
248	2958108152	Mesorhizobium sp. M7A.F.Ca.CA.004.11.1.1	31.99	Pseudomonadota	Phyllobacteriaceae	Mesorhizobium	Mesorhizobium sp. M7A.F.Ca.CA.004.11.1.1	Host-associated	Plants	Cicer arietinum	Root nodule
249	2937861824	Mesorhizobium sp. M7A.F.Ca.CA.001.07.2.1	31.99	Pseudomonadota	Phyllobacteriaceae	Mesorhizobium	Mesorhizobium sp. M7A.F.Ca.CA.001.07.2.1	Host-associated	Plants	Cicer arietinum	Root nodule
250	2979772303	Mesorhizobium sp. M7A.F.Ca.CA.004.04.1.1	31.99	Pseudomonadota	Phyllobacteriaceae	Mesorhizobium	Mesorhizobium sp. M7A.F.Ca.CA.004.04.1.1	Host-associated	Plants	Cicer arietinum	Root nodule
251	2876386047	Mesorhizobium sp. M7A.F.Ca.CA.004.07.1.1	31.99	Pseudomonadota	Phyllobacteriaceae	Mesorhizobium	Mesorhizobium sp. M7A.F.Ca.CA.004.07.1.1	Host-associated	Plants	Cicer arietinum	Root nodule
252	2977851361	Mesorhizobium sp. M7A.F.Ca.CA.004.06.2.1	31.99	Pseudomonadota	Phyllobacteriaceae	Mesorhizobium	Mesorhizobium sp. M7A.F.Ca.CA.004.06.2.1	Host-associated	Plants	Cicer arietinum	Root nodule
253	2937980651	Mesorhizobium sp. M7A.F.Ca.CA.004.04.2.1	31.99	Pseudomonadota	Phyllobacteriaceae	Mesorhizobium	Mesorhizobium sp. M7A.F.Ca.CA.004.04.2.1	Host-associated	Plants	Cicer arietinum	Root nodule
254	2871481445	Mesorhizobium sp. M7A.F.Ca.CA.004.02.1.1	31.99	Pseudomonadota	Phyllobacteriaceae	Mesorhizobium	Mesorhizobium sp. M7A.F.Ca.CA.004.02.1.1	Host-associated	Plants	Cicer arietinum	Root nodule
255	2977907340	Mesorhizobium sp. M7A.F.Ca.CA.004.12.1.1	31.99	Pseudomonadota	Phyllobacteriaceae	Mesorhizobium	Mesorhizobium sp. M7A.F.Ca.CA.004.12.1.1	Host-associated	Plants	Cicer arietinum	Root nodule
256	2924741084	Mesorhizobium sp. M7A.F.Ca.CA.004.09.1.2	31.99	Pseudomonadota	Phyllobacteriaceae	Mesorhizobium	Mesorhizobium sp. M7A.F.Ca.CA.004.09.1.2	Host-associated	Plants	Cicer arietinum	Root nodule
257	2906427513	Mesorhizobium sp. M7A.F.Ca.CA.004.05.1.1	31.99	Pseudomonadota	Phyllobacteriaceae	Mesorhizobium	Mesorhizobium sp. M7A.F.Ca.CA.004.05.1.1	Host-associated	Plants	Cicer arietinum	Root nodule
258	3004248173	Mesorhizobium sp. M7A.F.Ca.CA.004.06.1.1	31.99	Pseudomonadota	Phyllobacteriaceae	Mesorhizobium	Mesorhizobium sp. M7A.F.Ca.CA.004.06.1.1	Host-associated	Plants	Cicer arietinum	Root nodule
259	2970532167	Mesorhizobium sp. M7A.F.Ca.CA.002.05.1.1	31.99	Pseudomonadota	Phyllobacteriaceae	Mesorhizobium	Mesorhizobium sp. M7A.F.Ca.CA.002.05.1.1	Host-associated	Plants	Cicer arietinum	Root nodule
260	2970627176	Mesorhizobium sp. M7A.F.Ca.US.006.01.2.1	31.99	Pseudomonadota	Phyllobacteriaceae	Mesorhizobium	Mesorhizobium sp. M7A.F.Ca.US.006.01.2.1	Host-associated	Plants	Cicer arietinum	Root nodule
261	2979764755	Mesorhizobium sp. M7A.F.Ca.CA.004.05.2.1	31.99	Pseudomonadota	Phyllobacteriaceae	Mesorhizobium	Mesorhizobium sp. M7A.F.Ca.CA.004.05.2.1	Host-associated	Plants	Cicer arietinum	Root nodule
262	2876420981	Mesorhizobium sp. M7A.F.Ca.CA.004.08.1.1	31.99	Pseudomonadota	Phyllobacteriaceae	Mesorhizobium	Mesorhizobium sp. M7A.F.Ca.CA.004.08.1.1	Host-associated	Plants	Cicer arietinum	Root nodule
263	2869242130	Mesorhizobium sp. M7A.F.Ca.CA.004.11.2.1	31.99	Pseudomonadota	Phyllobacteriaceae	Mesorhizobium	Mesorhizobium sp. M7A.F.Ca.CA.004.11.2.1	Host-associated	Plants	Cicer arietinum	Root nodule
264	2795386123	Rhizobium sp. BK376	31.92	Pseudomonadota	Rhizobiaceae	Rhizobium	Rhizobium sp. BK376	Host-associated	Plants	NA	NA
265	2921019615	Neorhizobium sp. P12A	31.92	Pseudomonadota	Rhizobiaceae	Neorhizobium	Neorhizobium sp. P12A	Environmental	Aquatic	NA	NA
266	3001996516	Roseibium aggregatum SY-2-12	31.91	Pseudomonadota	Stappiaceae	Roseibium	Roseibium aggregatum	Environmental	Other	NA	NA
267	3004315759	Mesorhizobium sp. J8	31.91	Pseudomonadota	Phyllobacteriaceae	Mesorhizobium	Mesorhizobium sp. J8	Host-associated	Unclassified	Glycyrrhiza uralensis	NA
268	2899815622	Agrobacterium sp. CNPSo 2736	31.89	Pseudomonadota	Rhizobiaceae	Agrobacterium	Agrobacterium sp. CNPSo 2736	Host-associated	Plants	Phaseolus vulgaris	NA
269	2868344836	Cryobacterium ruanii Sr36	31.89	Actinomycetota	Microbacteriaceae	Cryobacterium	Cryobacterium ruanii	Environmental	Aquatic	NA	Ice
270	2918608312	Neorhizobium galegae DS1499	31.89	Pseudomonadota	Rhizobiaceae	Neorhizobium	Neorhizobium galegae	Environmental	Terrestrial	Sorghum?	Soil
271	2791354959	Tessaracoccus lapidicaptus IPBSL-7	31.88	Actinomycetota	Propionibacteriaceae	Tessaracoccus	Tessaracoccus lapidicaptus	Environmental	Terrestrial	Rock	Rock
272	2751185744	Tessaracoccus sp. T2.5-30	31.88	Actinomycetota	Propionibacteriaceae	Tessaracoccus	Tessaracoccus sp. T2.5-30	Environmental	Terrestrial	Rock	Rock
273	2519899568	Arthrobacter globiformis NBRC 12137	31.85	Actinomycetota	Micrococcaceae	Arthrobacter	Arthrobacter globiformis	NA	NA	NA	NA
274	2883354860	Hypericibacter adhaerens R5959	31.82	Pseudomonadota	Rhodospirillaceae	Hypericibacter	Hypericibacter adhaerens	Host-associated	Plants	Hypericum perforatum	Rhizosphere
275	2891139733	Mameliella sp. LZ-28	31.79	Pseudomonadota	Roseobacteraceae	Mameliella	Mameliella sp. LZ-28	Host-associated	Dinoflagellate	Alexandrium catenella	NA
276	2828474960	Mameliella phaeodactyli DSM 106184	31.79	Pseudomonadota	Roseobacteraceae	Mameliella	Mameliella alba	Host-associated	Algae	Phaeodactylum tricornutum	NA
277	2842521101	Rhizobium giardinii SEMIA 4084	31.79	Pseudomonadota	Rhizobiaceae	Rhizobium	Rhizobium giardinii	Host-associated	Plants	NA	Root nodule
278	2791354926	Mameliella alba KD53	31.79	Pseudomonadota	Roseobacteraceae	Mameliella	Mameliella alba	Host-associated	Algae	NA	NA
279	2684622892	Stappia sp. SYD-1	31.79	Pseudomonadota	Stappiaceae	Stappia	unclassified	Environmental	Terrestrial	Aquifer	Deep subsurface
280	2710724144	Stappia sp. BOW-9	31.79	Pseudomonadota	Stappiaceae	Stappia	unclassified	Environmental	Terrestrial	Aquifer	Deep subsurface
281	2924733363	Mesorhizobium sp. M7A.F.Ca.US.011.01.1.1	31.77	Pseudomonadota	Phyllobacteriaceae	Mesorhizobium	Mesorhizobium sp. M7A.F.Ca.US.011.01.1.1	Host-associated	Plants	Cicer arietinum	Root nodule
282	2627854282	Mesorhizobium plurifarium ORS3356	31.77	Pseudomonadota	Phyllobacteriaceae	Mesorhizobium	Mesorhizobium plurifarium	NA	NA	NA	NA
283	2970496288	Mesorhizobium sp. B2-7-1	31.77	Pseudomonadota	Phyllobacteriaceae	Mesorhizobium	Mesorhizobium sp. B2-7-1	Environmental	Terrestrial	NA	Soil
284	2667527484	Pseudomonas fluorescens NCIMB 11764	31.73	Pseudomonadota	Pseudomonadaceae	Pseudomonas	Pseudomonas fluorescens	Environmental	Aquatic	NA	NA
285	2827996806	Angulomicrobium tetraedrale DSM 5895	31.7	Pseudomonadota	Hyphomicrobiaceae	Angulomicrobium	Angulomicrobium tetraedrale	Environmental	Aquatic	NA	NA
286	2928225989	Angulomicrobium amanitiforme DSM 15561	31.7	Pseudomonadota	Hyphomicrobiaceae	Angulomicrobium	Angulomicrobium amanitiforme	Environmental	Aquatic	NA	NA
287	2806310787	Hyphomicrobiales bacterium SAT53	31.58	Pseudomonadota	unclassified	unclassified	Hyphomicrobiales bacterium	Environmental	Aquatic	NA	NA
288	2938014810	Mesorhizobium sp. M2C.T.Ca.TU.002.02.1.1	31.58	Pseudomonadota	Phyllobacteriaceae	Mesorhizobium	Mesorhizobium sp. M2C.T.Ca.TU.002.02.1.1	Host-associated	Plants	Cicer arietinum	Root nodule
289	2994368298	Hyphomicrobiales bacterium AFS002495	31.58	Pseudomonadota	unclassified	unclassified	Hyphomicrobiales bacterium	Host-associated	Plants	Wheat	Roots
290	2806310786	Hyphomicrobiales bacterium SP168	31.58	Pseudomonadota	unclassified	unclassified	Hyphomicrobiales bacterium	Environmental	Aquatic	NA	NA
291	2645728054	Mesorhizobium plurifarium STM8773	31.48	Pseudomonadota	Phyllobacteriaceae	Mesorhizobium	Mesorhizobium plurifarium	NA	NA	NA	NA
292	2654587702	Mesorhizobium sp. STM8789	31.48	Pseudomonadota	Phyllobacteriaceae	Mesorhizobium	Mesorhizobium sp. SOD10	NA	NA	NA	NA
293	2693429818	Mesorhizobium sp. ORS 3428	31.48	Pseudomonadota	Phyllobacteriaceae	Mesorhizobium	Mesorhizobium sp. ORS 3428	Host-associated	Microbial	Acacia	NA
294	2933594066	Agrobacterium fabrum 35/80	31.46	Pseudomonadota	Rhizobiaceae	Agrobacterium	Agrobacterium fabrum	Host-associated	Plants	NA	Root nodule
295	2933011516	Rhizobium sp. SEMIA 4032	31.46	Pseudomonadota	Rhizobiaceae	Rhizobium	Rhizobium sp. SEMIA 4032	Host-associated	Plants	Phaseolus vulgaris	Root nodule
296	2841859092	Agrobacterium tumefaciens SEMIA 4026	31.46	Pseudomonadota	Rhizobiaceae	Agrobacterium	Agrobacterium tumefaciens	Host-associated	Plants	NA	Root nodule
297	2868960223	Agrobacterium tumefaciens HAMBI_105	31.46	Pseudomonadota	Rhizobiaceae	Agrobacterium	Agrobacterium tumefaciens	NA	NA	NA	NA
298	2889564546	Chelativorans sp. Marseille-P2723	31.46	Pseudomonadota	Phyllobacteriaceae	Chelativorans	Chelativorans sp. Marseille-P2723	Host-associated	Animal	NA	NA
299	2842515876	Agrobacterium tumefaciens SEMIA 4072	31.46	Pseudomonadota	Rhizobiaceae	Agrobacterium	Agrobacterium tumefaciens	Host-associated	Plants	NA	Root nodule
300	2648501701	Mesorhizobium plurifarium ORS1032	31.44	Pseudomonadota	Phyllobacteriaceae	Mesorhizobium	Mesorhizobium plurifarium	NA	NA	NA	NA
301	2645728054	Mesorhizobium plurifarium STM8773	31.44	Pseudomonadota	Phyllobacteriaceae	Mesorhizobium	Mesorhizobium plurifarium	NA	NA	NA	NA
302	2529293168	Ruminiclostridium cellobioparum termitidis CT1112	31.44	Bacillota	Oscillospiraceae	Ruminiclostridium	Ruminiclostridium cellobioparum	Host-associated	Animal	Nasutitermes lujae	Gut
303	2627854236	Mesorhizobium plurifarium ORS3365	31.44	Pseudomonadota	Phyllobacteriaceae	Mesorhizobium	Mesorhizobium plurifarium	NA	NA	NA	NA
304	2693429784	Mesorhizobium sp. LCM 4576	31.44	Pseudomonadota	Phyllobacteriaceae	Mesorhizobium	Mesorhizobium sp. LCM 4576	Host-associated	Plants	Prosopis juliflora	Roots
305	2693429783	Mesorhizobium sp. LCM 4577	31.44	Pseudomonadota	Phyllobacteriaceae	Mesorhizobium	Mesorhizobium sp. LCM 4577	Host-associated	Plants	Prosopis juliflora	Roots
306	3007665464	Pseudomonas sp. SLFW	31.43	Pseudomonadota	Pseudomonadaceae	Pseudomonas	Pseudomonas sp. SLFW	Environmental	Aquatic	NA	NA
307	3004239961	Mesorhizobium sp. M7A.F.Ca.US.005.03.2.1	31.31	Pseudomonadota	Phyllobacteriaceae	Mesorhizobium	Mesorhizobium sp. M7A.F.Ca.US.005.03.2.1	Host-associated	Plants	Cicer arietinum	Root nodule
308	2856334872	Mesorhizobium sp. M7A.F.Ca.US.005.03.1.1	31.31	Pseudomonadota	Phyllobacteriaceae	Mesorhizobium	Mesorhizobium sp. M7A.F.Ca.US.005.03.1.1	Host-associated	Plants	Cicer arietinum	Root nodule
309	2977872689	Mesorhizobium sp. M7A.F.Ca.US.001.04.1.1	31.31	Pseudomonadota	Phyllobacteriaceae	Mesorhizobium	Mesorhizobium sp. M7A.F.Ca.US.001.04.1.1	Host-associated	Plants	Cicer arietinum	Root nodule
310	2965032056	Mesorhizobium sp. M7A.F.Ca.US.006.04.2.1	31.31	Pseudomonadota	Phyllobacteriaceae	Mesorhizobium	Mesorhizobium sp. M7A.F.Ca.US.006.04.2.1	Host-associated	Plants	Cicer arietinum	Root nodule
311	2751185880	Mesorhizobium sp. WSM1497	31.31	Pseudomonadota	Phyllobacteriaceae	Mesorhizobium	Mesorhizobium sp. WSM1497	Host-associated	Plants	NA	NA
312	2958122699	Mesorhizobium sp. M7A.F.Ca.US.001.04.2.1	31.31	Pseudomonadota	Phyllobacteriaceae	Mesorhizobium	Mesorhizobium sp. M7A.F.Ca.US.001.04.2.1	Host-associated	Plants	Cicer arietinum	Root nodule
313	2998139840	Pseudomonas iranensis SWRI54	31.29	Pseudomonadota	Pseudomonadaceae	Pseudomonas	Pseudomonas iranensis	Host-associated	Plants	Wheat	Rhizosphere
314	2731957684	Castellaniella caeni NBRC 101664	31.25	Pseudomonadota	Alcaligenaceae	Castellaniella	Castellaniella caeni	NA	NA	NA	NA
315	2994489820	Phytohabitans houttuyneae NBRC 108639	31.21	Actinomycetota	Micromonosporaceae	Phytohabitans	Phytohabitans houttuyneae	NA	NA	NA	NA
316	2928284429	Labrys wisconsinensis DSM 19619	31.13	Pseudomonadota	Xanthobacteraceae	Labrys	Labrys wisconsinensis	Environmental	Aquatic	NA	NA
317	8001836042	Ancylobacter lacus VKM B-3280	31.05	Pseudomonadota	Xanthobacteraceae	Ancylobacter	Ancylobacter lacus	Environmental	Aquatic	NA	NA
318	2773857657	Paraburkholderia sp. BL9I2N2	30.98	Pseudomonadota	Burkholderiaceae	Paraburkholderia	Paraburkholderia sp. BL9I2N2	NA	NA	NA	NA
319	2721755755	Bradyrhizobium icense LMTR 13	30.94	Pseudomonadota	Nitrobacteraceae	Bradyrhizobium	Bradyrhizobium icense	Host-associated	Plants	Phaseolus lunatus	Root nodule
320	2995590750	Marinobacterium nitratireducens CGMCC 1.7286	30.91	Pseudomonadota	Oceanospirillaceae	Marinobacterium	Marinobacterium nitratireducens	NA	NA	NA	NA
321	2899172825	Cryobacterium sp. Hh11	30.9	Actinomycetota	Microbacteriaceae	Cryobacterium	Cryobacterium sp. Hh11	Environmental	Aquatic	NA	Ice
322	2937855578	Mesorhizobium sp. B2-6-1	30.9	Pseudomonadota	Phyllobacteriaceae	Mesorhizobium	Mesorhizobium sp. B2-6-1	Environmental	Terrestrial	NA	Soil
323	2927548933	Labrys monachus DSM 5896	30.82	Pseudomonadota	Xanthobacteraceae	Labrys	Labrys monachus	Environmental	Terrestrial	Silt	Soil
324	2901612924	Pandoraea terrae LMG 30175	30.79	Pseudomonadota	Burkholderiaceae	Pandoraea	Pandoraea terrae	Environmental	Terrestrial	NA	Soil
325	3004283036	Mesorhizobium sp. B2-4-10	30.77	Pseudomonadota	Phyllobacteriaceae	Mesorhizobium	Mesorhizobium sp. B2-4-10	Environmental	Terrestrial	NA	Soil
326	2961121543	Mesorhizobium sp. B2-1-6	30.77	Pseudomonadota	Phyllobacteriaceae	Mesorhizobium	Mesorhizobium sp. B2-1-6	Environmental	Terrestrial	NA	Soil
327	2979742915	Mesorhizobium sp. M2A.F.Ca.ET.046.02.1.1	30.77	Pseudomonadota	Phyllobacteriaceae	Mesorhizobium	Mesorhizobium sp. M2A.F.Ca.ET.046.02.1.1	Host-associated	Plants	Cicer arietinum	Root nodule
328	2903455958	Mesorhizobium sp. B2-3-6	30.77	Pseudomonadota	Phyllobacteriaceae	Mesorhizobium	Mesorhizobium sp. B2-3-6	Environmental	Terrestrial	NA	Soil
329	2977929608	Mesorhizobium sp. B2-5-1	30.77	Pseudomonadota	Phyllobacteriaceae	Mesorhizobium	Mesorhizobium sp. B2-5-1	Environmental	Terrestrial	NA	Soil
330	2922130491	Mesorhizobium sp. M00.F.Ca.ET.038.03.1.1	30.77	Pseudomonadota	Phyllobacteriaceae	Mesorhizobium	Mesorhizobium sp. M00.F.Ca.ET.038.03.1.1	Host-associated	Plants	Cicer arietinum	Root nodule
331	8004734948	Mesorhizobium sp. B2-3-7	30.77	Pseudomonadota	Phyllobacteriaceae	Mesorhizobium	Mesorhizobium sp. B2-3-7	Environmental	Terrestrial	NA	Soil
332	2889016732	Mesorhizobium sp. M2A.F.Ca.ET.043.02.1.1	30.77	Pseudomonadota	Phyllobacteriaceae	Mesorhizobium	Mesorhizobium sp. M2A.F.Ca.ET.043.02.1.1	Host-associated	Plants	Cicer arietinum	Root nodule
333	2965070272	Mesorhizobium sp. B2-4-2	30.77	Pseudomonadota	Phyllobacteriaceae	Mesorhizobium	Mesorhizobium sp. B2-4-2	Environmental	Terrestrial	NA	Soil
334	2961108598	Mesorhizobium sp. B3-1-1	30.77	Pseudomonadota	Phyllobacteriaceae	Mesorhizobium	Mesorhizobium sp. B3-1-1	Environmental	Terrestrial	NA	Soil
335	2965119406	Mesorhizobium sp. M2A.F.Ca.ET.067.02.1.1	30.77	Pseudomonadota	Phyllobacteriaceae	Mesorhizobium	Mesorhizobium sp. M2A.F.Ca.ET.067.02.1.1	Host-associated	Plants	Cicer arietinum	Root nodule
336	2924703915	Mesorhizobium sp. B1-1-2	30.77	Pseudomonadota	Phyllobacteriaceae	Mesorhizobium	Mesorhizobium sp. B1-1-2	Environmental	Terrestrial	NA	Soil
337	2906421392	Mesorhizobium sp. B2-1-9	30.77	Pseudomonadota	Phyllobacteriaceae	Mesorhizobium	Mesorhizobium sp. B2-1-9	Environmental	Terrestrial	NA	Soil
338	2965133557	Mesorhizobium sp. B2-4-5	30.77	Pseudomonadota	Phyllobacteriaceae	Mesorhizobium	Mesorhizobium sp. B2-4-5	Environmental	Terrestrial	NA	Soil
339	2958058455	Mesorhizobium sp. B2-3-8	30.77	Pseudomonadota	Phyllobacteriaceae	Mesorhizobium	Mesorhizobium sp. B2-3-8	Environmental	Terrestrial	NA	Soil
340	2654587702	Mesorhizobium sp. STM8789	30.77	Pseudomonadota	Phyllobacteriaceae	Mesorhizobium	Mesorhizobium sp. SOD10	NA	NA	NA	NA
341	2961151297	Mesorhizobium sp. B2-2-4	30.77	Pseudomonadota	Phyllobacteriaceae	Mesorhizobium	Mesorhizobium sp. B2-2-4	Environmental	Terrestrial	NA	Soil
342	2958172287	Mesorhizobium sp. M2A.F.Ca.ET.029.05.1.1	30.77	Pseudomonadota	Phyllobacteriaceae	Mesorhizobium	Mesorhizobium sp. M2A.F.Ca.ET.029.05.1.1	Host-associated	Plants	Cicer arietinum	Root nodule
343	2970518302	Mesorhizobium sp. B2-5-10	30.77	Pseudomonadota	Phyllobacteriaceae	Mesorhizobium	Mesorhizobium sp. B2-5-10	Environmental	Terrestrial	NA	Soil
344	8004381646	Mesorhizobium sp. B1-1-3	30.77	Pseudomonadota	Phyllobacteriaceae	Mesorhizobium	Mesorhizobium sp. B1-1-3	Environmental	Terrestrial	NA	Soil
345	2977837220	Mesorhizobium sp. B2-5-8	30.77	Pseudomonadota	Phyllobacteriaceae	Mesorhizobium	Mesorhizobium sp. B2-5-8	Environmental	Terrestrial	NA	Soil
346	2965055408	Mesorhizobium sp. B2-6-7	30.77	Pseudomonadota	Phyllobacteriaceae	Mesorhizobium	Mesorhizobium sp. B2-6-7	Environmental	Terrestrial	NA	Soil
347	2970634276	Mesorhizobium sp. B2-2-3	30.77	Pseudomonadota	Phyllobacteriaceae	Mesorhizobium	Mesorhizobium sp. B2-2-3	Environmental	Terrestrial	NA	Soil
348	2965096642	Mesorhizobium sp. B2-1-2	30.77	Pseudomonadota	Phyllobacteriaceae	Mesorhizobium	Mesorhizobium sp. B2-1-2	Environmental	Terrestrial	NA	Soil
349	2900634093	Paraburkholderia dipogonis ICMP 19430	30.77	Pseudomonadota	Burkholderiaceae	Paraburkholderia	Paraburkholderia dipogonis	Host-associated	Plants	Dipogon lignosus	Root nodule
350	2961178010	Mesorhizobium sp. B2-4-4	30.77	Pseudomonadota	Phyllobacteriaceae	Mesorhizobium	Mesorhizobium sp. B2-4-4	Environmental	Terrestrial	NA	Soil
351	2958100919	Mesorhizobium sp. M2A.F.Ca.ET.015.02.1.1	30.77	Pseudomonadota	Phyllobacteriaceae	Mesorhizobium	Mesorhizobium sp. M2A.F.Ca.ET.015.02.1.1	Host-associated	Plants	Cicer arietinum	Root nodule
352	8004688661	Mesorhizobium sp. B2-5-11	30.77	Pseudomonadota	Phyllobacteriaceae	Mesorhizobium	Mesorhizobium sp. B2-5-11	Environmental	Terrestrial	NA	Soil
353	2958078211	Mesorhizobium sp. B2-4-11	30.77	Pseudomonadota	Phyllobacteriaceae	Mesorhizobium	Mesorhizobium sp. B2-4-11	Environmental	Terrestrial	NA	Soil
354	2643221957	Rhodococcus sp. Leaf278	30.77	Actinomycetota	Nocardiaceae	Rhodococcus	Rhodococcus sp. Leaf278	Host-associated	Plants	Arabidopsis	Leaf
355	2979710463	Mesorhizobium sp. M2A.F.Ca.ET.017.03.2.1	30.77	Pseudomonadota	Phyllobacteriaceae	Mesorhizobium	Mesorhizobium sp. M2A.F.Ca.ET.017.03.2.1	Host-associated	Plants	Cicer arietinum	Root nodule
356	2977980297	Mesorhizobium sp. B2-6-3	30.77	Pseudomonadota	Phyllobacteriaceae	Mesorhizobium	Mesorhizobium sp. B2-6-3	Environmental	Terrestrial	NA	Soil
357	2977971508	Mesorhizobium sp. M2A.F.Ca.ET.039.01.1.1	30.77	Pseudomonadota	Phyllobacteriaceae	Mesorhizobium	Mesorhizobium sp. M2A.F.Ca.ET.039.01.1.1	Host-associated	Plants	Cicer arietinum	Root nodule
358	2906354277	Mesorhizobium sp. M2A.F.Ca.ET.040.01.1.1	30.77	Pseudomonadota	Phyllobacteriaceae	Mesorhizobium	Mesorhizobium sp. M2A.F.Ca.ET.040.01.1.1	Host-associated	Plants	Cicer arietinum	Root nodule
359	3004309573	Mesorhizobium sp. B2-5-2	30.77	Pseudomonadota	Phyllobacteriaceae	Mesorhizobium	Mesorhizobium sp. B2-5-2	Environmental	Terrestrial	NA	Soil
360	2970613311	Mesorhizobium sp. B2-1-4	30.77	Pseudomonadota	Phyllobacteriaceae	Mesorhizobium	Mesorhizobium sp. B2-1-4	Environmental	Terrestrial	NA	Soil
361	2996369228	Mesorhizobium sp. B2-2-1	30.77	Pseudomonadota	Phyllobacteriaceae	Mesorhizobium	Mesorhizobium sp. B2-2-1	Environmental	Terrestrial	NA	Soil
362	2968023867	Mesorhizobium sp. B2-4-7	30.77	Pseudomonadota	Phyllobacteriaceae	Mesorhizobium	Mesorhizobium sp. B2-4-7	Environmental	Terrestrial	NA	Soil
363	2984861655	Mesorhizobium sp. B2-1-1	30.77	Pseudomonadota	Phyllobacteriaceae	Mesorhizobium	Mesorhizobium sp. B2-1-1	Environmental	Terrestrial	NA	Soil
364	2888350351	Mesorhizobium sp. M2A.F.Ca.ET.046.03.2.1	30.77	Pseudomonadota	Phyllobacteriaceae	Mesorhizobium	Mesorhizobium sp. M2A.F.Ca.ET.046.03.2.1	Host-associated	Plants	Cicer arietinum	Root nodule
365	2922185730	Mesorhizobium sp. M2A.F.Ca.ET.037.01.1.1	30.77	Pseudomonadota	Phyllobacteriaceae	Mesorhizobium	Mesorhizobium sp. M2A.F.Ca.ET.037.01.1.1	Host-associated	Plants	Cicer arietinum	Root nodule
366	2970496288	Mesorhizobium sp. B2-7-1	30.77	Pseudomonadota	Phyllobacteriaceae	Mesorhizobium	Mesorhizobium sp. B2-7-1	Environmental	Terrestrial	NA	Soil
367	2977965351	Mesorhizobium sp. B2-4-9	30.77	Pseudomonadota	Phyllobacteriaceae	Mesorhizobium	Mesorhizobium sp. B2-4-9	Environmental	Terrestrial	NA	Soil
368	2708743153	Paraburkholderia sp. BL25I1N1	30.72	Pseudomonadota	Burkholderiaceae	Paraburkholderia	Paraburkholderia sp. BL25I1N1	NA	NA	NA	NA
369	8048736794	Kaistia defluvii JCM 18034	30.72	Pseudomonadota	Kaistiaceae	Kaistia	Kaistia defluvii	Environmental	Aquatic	NA	NA
370	2882476486	Rhizobium album NS-104	30.72	Pseudomonadota	Rhizobiaceae	Rhizobium	Rhizobium album	Environmental	Terrestrial	NA	Soil
371	2579778722	Pseudomonas sp. CHM02	30.7	Pseudomonadota	Pseudomonadaceae	Pseudomonas	Pseudomonas sp. CHM02	NA	NA	NA	NA
372	2886653463	Acidisoma sp. L85	30.69	Pseudomonadota	Acetobacteraceae	Acidisoma	Acidisoma sp. L85	Environmental	Terrestrial	NA	Soil
373	2886691817	Acidisoma sp. S159	30.69	Pseudomonadota	Acetobacteraceae	Acidisoma	Acidisoma sp. S159	Environmental	Terrestrial	NA	Soil
374	2765235930	Rhodococcus sp. 06-156-3C	30.67	Actinomycetota	Nocardiaceae	Rhodococcus	Rhodococcus sp. 06-156-3C	Host-associated	Plants	Campanula	NA
375	2765235929	Rhodococcus sp. 06-156-3b	30.67	Actinomycetota	Nocardiaceae	Rhodococcus	Rhodococcus sp. 06-156-3b	Host-associated	Plants	Campanula	NA
376	2765235921	Rhodococcus sp. 06-156-3	30.67	Actinomycetota	Nocardiaceae	Rhodococcus	Rhodococcus sp. 06-156-3	Host-associated	Plants	Campanula	NA
377	2765235926	Rhodococcus sp. 06-156-4C	30.67	Actinomycetota	Nocardiaceae	Rhodococcus	Rhodococcus sp. 06-156-4C	Host-associated	Plants	Campanula	NA
378	2765235936	Rhodococcus sp. 06-156-4	30.67	Actinomycetota	Nocardiaceae	Rhodococcus	Rhodococcus sp. 06-156-4	Host-associated	Plants	NA	NA
379	2698536671	Rhodococcus fascians 02-815	30.67	Actinomycetota	Nocardiaceae	Rhodococcus	Rhodococcus fascians	NA	NA	NA	NA
380	2765235927	Rhodococcus sp. 06-156-4a	30.67	Actinomycetota	Nocardiaceae	Rhodococcus	Rhodococcus sp. 06-156-4a	Host-associated	Plants	Campanula	NA
381	2829929398	Martelella radicis DSM 28101	30.59	Pseudomonadota	Aurantimonadaceae	Martelella	Martelella radicis	Environmental	Terrestrial	Mangrove	Soil
382	2861716478	Afipia massiliensis DSM 17498	30.59	Pseudomonadota	Nitrobacteraceae	Afipia	Afipia massiliensis	Environmental	Aquatic	NA	NA
383	2965083062	Mesorhizobium sp. B2-1-5	30.56	Pseudomonadota	Phyllobacteriaceae	Mesorhizobium	Mesorhizobium sp. B2-1-5	Environmental	Terrestrial	NA	Soil
384	2906348519	Mesorhizobium sp. B2-5-3	30.56	Pseudomonadota	Phyllobacteriaceae	Mesorhizobium	Mesorhizobium sp. B2-5-3	Environmental	Terrestrial	NA	Soil
385	2903468256	Mesorhizobium sp. B2-4-1	30.56	Pseudomonadota	Phyllobacteriaceae	Mesorhizobium	Mesorhizobium sp. B2-4-1	Environmental	Terrestrial	NA	Soil
386	2996363057	Mesorhizobium sp. B2-4-8	30.56	Pseudomonadota	Phyllobacteriaceae	Mesorhizobium	Mesorhizobium sp. B2-4-8	Environmental	Terrestrial	NA	Soil
387	2937884906	Mesorhizobium sp. B1-1-6	30.56	Pseudomonadota	Phyllobacteriaceae	Mesorhizobium	Mesorhizobium sp. B1-1-6	Environmental	Terrestrial	NA	Soil
388	2903474358	Mesorhizobium sp. B2-6-4	30.56	Pseudomonadota	Phyllobacteriaceae	Mesorhizobium	Mesorhizobium sp. B2-6-4	Environmental	Terrestrial	NA	Soil
389	2903534590	Mesorhizobium sp. B2-8-1	30.56	Pseudomonadota	Phyllobacteriaceae	Mesorhizobium	Mesorhizobium sp. B2-8-1	Environmental	Terrestrial	NA	Soil
390	2924769383	Mesorhizobium sp. B2-5-6	30.56	Pseudomonadota	Phyllobacteriaceae	Mesorhizobium	Mesorhizobium sp. B2-5-6	Environmental	Terrestrial	NA	Soil
391	2970606607	Mesorhizobium sp. B2-5-12	30.56	Pseudomonadota	Phyllobacteriaceae	Mesorhizobium	Mesorhizobium sp. B2-5-12	Environmental	Terrestrial	NA	Soil
392	2970600495	Mesorhizobium sp. B1-1-1	30.56	Pseudomonadota	Phyllobacteriaceae	Mesorhizobium	Mesorhizobium sp. B1-1-1	Environmental	Terrestrial	NA	Soil
393	2937829637	Mesorhizobium sp. B2-6-6	30.56	Pseudomonadota	Phyllobacteriaceae	Mesorhizobium	Mesorhizobium sp. B2-6-6	Environmental	Terrestrial	NA	Soil
394	2906315399	Mesorhizobium sp. B1-1-4	30.56	Pseudomonadota	Phyllobacteriaceae	Mesorhizobium	Mesorhizobium sp. B1-1-4	Environmental	Terrestrial	NA	Soil
395	2979758534	Mesorhizobium sp. B2-1-3	30.56	Pseudomonadota	Phyllobacteriaceae	Mesorhizobium	Mesorhizobium sp. B2-1-3	Environmental	Terrestrial	NA	Soil
396	2643221610	Ensifer sp. Root74	30.51	Pseudomonadota	Rhizobiaceae	Ensifer	Ensifer sp. Root74	Host-associated	Plants	Arabidopsis	Roots
397	2643221675	Ensifer sp. Root1298	30.51	Pseudomonadota	Rhizobiaceae	Ensifer	Ensifer sp. Root1298	Host-associated	Plants	Arabidopsis	Roots
398	2643221680	Ensifer sp. Root1312	30.51	Pseudomonadota	Rhizobiaceae	Ensifer	Ensifer sp. Root1312	Host-associated	Plants	Arabidopsis	Roots
399	2643221726	Ensifer sp. Root954	30.51	Pseudomonadota	Rhizobiaceae	Ensifer	Ensifer sp. Root954	Host-associated	Plants	Arabidopsis	Roots
400	2887540190	Rhodoligotrophos sp. lm1	30.51	Pseudomonadota	Parvibaculaceae	Rhodoligotrophos	Rhodoligotrophos defluvii	Engineered	Wastewater	NA	NA
401	8056793806	Acidisoma cellulosilyticum HW T5.17	30.49	Pseudomonadota	Acetobacteraceae	Acidisoma	Acidisoma cellulosilyticum	Host-associated	Plants	Oak	Heartwood
402	2899018882	Ochrobactrum sp. Kaboul	30.46	Pseudomonadota	Brucellaceae	Ochrobactrum	Ochrobactrum sp. Kaboul	Host-associated	Animal	Homo sapiens	Nose
403	2961096083	Mesorhizobium sp. B2-3-2	30.43	Pseudomonadota	Phyllobacteriaceae	Mesorhizobium	Mesorhizobium sp. B2-3-2	Environmental	Terrestrial	NA	Soil
404	2979717769	Mesorhizobium sp. B2-2-2	30.43	Pseudomonadota	Phyllobacteriaceae	Mesorhizobium	Mesorhizobium sp. B2-2-2	Environmental	Terrestrial	NA	Soil
405	2519899643	Rhodococcus sp. 29MFTsu3.1	30.43	Actinomycetota	Nocardiaceae	Rhodococcus	Rhodococcus sp. 29MFTsu3.1	NA	NA	NA	NA
406	2938014810	Mesorhizobium sp. M2C.T.Ca.TU.002.02.1.1	30.4	Pseudomonadota	Phyllobacteriaceae	Mesorhizobium	Mesorhizobium sp. M2C.T.Ca.TU.002.02.1.1	Host-associated	Plants	Cicer arietinum	Root nodule
407	2970561965	Mesorhizobium sp. B2-4-3	30.4	Pseudomonadota	Phyllobacteriaceae	Mesorhizobium	Mesorhizobium sp. B2-4-3	Environmental	Terrestrial	NA	Soil
408	2648501701	Mesorhizobium plurifarium ORS1032	30.4	Pseudomonadota	Phyllobacteriaceae	Mesorhizobium	Mesorhizobium plurifarium	NA	NA	NA	NA
409	2627854282	Mesorhizobium plurifarium ORS3356	30.4	Pseudomonadota	Phyllobacteriaceae	Mesorhizobium	Mesorhizobium plurifarium	NA	NA	NA	NA
410	2645728054	Mesorhizobium plurifarium STM8773	30.4	Pseudomonadota	Phyllobacteriaceae	Mesorhizobium	Mesorhizobium plurifarium	NA	NA	NA	NA
411	2627854236	Mesorhizobium plurifarium ORS3365	30.4	Pseudomonadota	Phyllobacteriaceae	Mesorhizobium	Mesorhizobium plurifarium	NA	NA	NA	NA
412	2970574040	Mesorhizobium sp. B2-4-16	30.4	Pseudomonadota	Phyllobacteriaceae	Mesorhizobium	Mesorhizobium sp. B2-4-16	Environmental	Terrestrial	NA	Soil
413	2937868953	Mesorhizobium sp. M7A.F.Ca.CA.001.13.2.1	30.36	Pseudomonadota	Phyllobacteriaceae	Mesorhizobium	Mesorhizobium sp. M7A.F.Ca.CA.001.13.2.1	Host-associated	Plants	Cicer arietinum	Root nodule
414	2965040258	Mesorhizobium sp. M7A.F.Ca.CA.001.06.1.1	30.36	Pseudomonadota	Phyllobacteriaceae	Mesorhizobium	Mesorhizobium sp. M7A.F.Ca.CA.001.06.1.1	Host-associated	Plants	Cicer arietinum	Root nodule
415	2509276018	Mesorhizobium ciceri CMG6	30.36	Pseudomonadota	Phyllobacteriaceae	Mesorhizobium	Mesorhizobium ciceri	Host-associated	Plants	Cicer arietinum	Root nodule
416	2906370794	Mesorhizobium sp. M7A.F.Ca.CA.001.13.1.1	30.36	Pseudomonadota	Phyllobacteriaceae	Mesorhizobium	Mesorhizobium sp. M7A.F.Ca.CA.001.13.1.1	Host-associated	Plants	Cicer arietinum	Root nodule
417	2869264136	Mesorhizobium sp. M7A.F.Ca.CA.001.15.1.1	30.36	Pseudomonadota	Phyllobacteriaceae	Mesorhizobium	Mesorhizobium sp. M7A.F.Ca.CA.001.15.1.1	Host-associated	Plants	Cicer arietinum	Root nodule
418	2871459585	Mesorhizobium sp. M7A.F.Ca.CA.001.09.1.1	30.36	Pseudomonadota	Phyllobacteriaceae	Mesorhizobium	Mesorhizobium sp. M7A.F.Ca.CA.001.09.1.1	Host-associated	Plants	Cicer arietinum	Root nodule
419	2874131515	Mesorhizobium sp. M7A.F.Ca.CA.001.05.1.1	30.36	Pseudomonadota	Phyllobacteriaceae	Mesorhizobium	Mesorhizobium sp. M7A.F.Ca.CA.001.05.1.1	Host-associated	Plants	Cicer arietinum	Root nodule
420	2869249662	Mesorhizobium sp. M7A.F.Ca.CA.001.16.1.1	30.36	Pseudomonadota	Phyllobacteriaceae	Mesorhizobium	Mesorhizobium sp. M7A.F.Ca.CA.001.16.1.1	Host-associated	Plants	Cicer arietinum	Root nodule
421	2977915119	Mesorhizobium sp. M7A.F.Ca.CA.001.09.2.1	30.36	Pseudomonadota	Phyllobacteriaceae	Mesorhizobium	Mesorhizobium sp. M7A.F.Ca.CA.001.09.2.1	Host-associated	Plants	Cicer arietinum	Root nodule
422	2869162929	Mesorhizobium sanjuanii BSA136	30.36	Pseudomonadota	Phyllobacteriaceae	Mesorhizobium	Mesorhizobium sanjuanii	Host-associated	Plants	Lotus tenuis	Root nodule
423	8004361976	Mesorhizobium sp. M7A.F.Ca.CA.001.08.1.1	30.36	Pseudomonadota	Phyllobacteriaceae	Mesorhizobium	Mesorhizobium sp. M7A.F.Ca.CA.001.08.1.1	Host-associated	Plants	Cicer arietinum	Root nodule
424	2965089291	Mesorhizobium sp. M7A.F.Ca.CA.001.04.1.1	30.36	Pseudomonadota	Phyllobacteriaceae	Mesorhizobium	Mesorhizobium sp. M7A.F.Ca.CA.001.04.1.1	Host-associated	Plants	Cicer arietinum	Root nodule
425	3004195979	Mesorhizobium sp. M7A.F.Ca.CA.001.08.2.1	30.36	Pseudomonadota	Phyllobacteriaceae	Mesorhizobium	Mesorhizobium sp. M7A.F.Ca.CA.001.08.2.1	Host-associated	Plants	Cicer arietinum	Root nodule
426	2977950692	Mesorhizobium sp. M7A.F.Ca.CA.001.04.2.1	30.36	Pseudomonadota	Phyllobacteriaceae	Mesorhizobium	Mesorhizobium sp. M7A.F.Ca.CA.001.04.2.1	Host-associated	Plants	Cicer arietinum	Root nodule
427	2906363423	Mesorhizobium sp. M7A.F.Ca.CA.001.14.1.1	30.36	Pseudomonadota	Phyllobacteriaceae	Mesorhizobium	Mesorhizobium sp. M7A.F.Ca.CA.001.14.1.1	Host-associated	Plants	Cicer arietinum	Root nodule
428	2834309025	Ruminococcus sp. Marseille-P328	30.36	Bacillota	Oscillospiraceae	Ruminococcus	Ruminococcus sp. Marseille-P328	NA	NA	NA	NA
429	2906393657	Mesorhizobium sp. M7A.F.Ca.CA.001.11.2.1	30.36	Pseudomonadota	Phyllobacteriaceae	Mesorhizobium	Mesorhizobium sp. M7A.F.Ca.CA.001.11.2.1	Host-associated	Plants	Cicer arietinum	Root nodule
430	2927548933	Labrys monachus DSM 5896	30.29	Pseudomonadota	Xanthobacteraceae	Labrys	Labrys monachus	Environmental	Terrestrial	Silt	Soil
431	2579778722	Pseudomonas sp. CHM02	30.25	Pseudomonadota	Pseudomonadaceae	Pseudomonas	Pseudomonas sp. CHM02	NA	NA	NA	NA
432	3000735004	Oricola nitratireducens NBU1457	30.16	Pseudomonadota	Phyllobacteriaceae	Oricola	Oricola nitratireducens	Environmental	Aquatic	NA	NA
433	2643221936	Rhizobium sp. Leaf391	30.16	Pseudomonadota	Rhizobiaceae	Rhizobium	Rhizobium sp. Leaf391	Host-associated	Plants	Arabidopsis	Leaf
434	2928416989	Mesorhizobium robiniae DSM 100022	30.13	Pseudomonadota	Phyllobacteriaceae	Mesorhizobium	Mesorhizobium robiniae	NA	NA	NA	NA
435	2510065059	Mesorhizobium ciceri WSM4083	30.03	Pseudomonadota	Phyllobacteriaceae	Mesorhizobium	Mesorhizobium ciceri	Host-associated	Plants	Bituminaria bituminosa	Root nodule
436	8002188225	Shinella sp. PSBB067	30.03	Pseudomonadota	Rhizobiaceae	Shinella	Shinella sp. PSBB067	NA	NA	NA	NA
437	2906335690	Mesorhizobium sp. B2-3-12	30.03	Pseudomonadota	Phyllobacteriaceae	Mesorhizobium	Mesorhizobium sp. B2-3-12	Environmental	Terrestrial	NA	Soil
438	2846719122	Cupriavidus taiwanensis ERS2038938	30	Pseudomonadota	Burkholderiaceae	Cupriavidus	Cupriavidus taiwanensis	NA	NA	NA	NA
439	8035309526	Pseudomonas marginalis ICMP 3555	29.89	Pseudomonadota	Pseudomonadaceae	Pseudomonas	Pseudomonas marginalis	NA	NA	NA	NA
440	8010986635	Pseudomonas marginalis ICMP 3553	29.89	Pseudomonadota	Pseudomonadaceae	Pseudomonas	Pseudomonas marginalis	NA	NA	NA	NA
441	2744054450	Pseudomonas marginalis ICMP 3553	29.89	Pseudomonadota	Pseudomonadaceae	Pseudomonas	Pseudomonas marginalis	NA	NA	NA	NA
442	2999459795	Qaidamihabitans albus YIM S01255	29.86	Actinomycetota	Pseudonocardiaceae	Qaidamihabitans	Qaidamihabitans albus	Host-associated	Animal	Homo sapiens	NA
443	2512047030	Paraburkholderia tuberum STM678	29.84	Pseudomonadota	Burkholderiaceae	Paraburkholderia	Paraburkholderia tuberum	Host-associated	Plants	Aspalathus carnosa	Root nodule
444	2693429822	Paraburkholderia tuberum DUS833	29.84	Pseudomonadota	Burkholderiaceae	Paraburkholderia	Paraburkholderia tuberum	NA	NA	NA	NA
445	3007383697	Pseudomonas viridiflava p8.G8	29.71	Pseudomonadota	Pseudomonadaceae	Pseudomonas	Pseudomonas viridiflava	Host-associated	Plants	Arabidopsis	NA
446	2751185831	Sphingobium sp. EP60837	29.7	Pseudomonadota	Sphingomonadaceae	Sphingobium	Sphingobium sp. EP60837	Environmental	Terrestrial	NA	Soil
447	2843396798	Roseovarius amoyensis GCL-8	29.64	Pseudomonadota	Roseobacteraceae	Roseovarius	Roseovarius amoyensis	Environmental	Terrestrial	Sand	Soil
448	2855587260	Cupriavidus taiwanensis ERS2038967	29.61	Pseudomonadota	Burkholderiaceae	Cupriavidus	Cupriavidus taiwanensis	NA	NA	NA	NA
449	2791355131	Mesorhizobium helmanticense CSLC115N	29.47	Pseudomonadota	Phyllobacteriaceae	Mesorhizobium	Mesorhizobium helmanticense	Host-associated	Unclassified	Lotus corniculatus	NA
450	2806310786	Hyphomicrobiales bacterium SP168	29.37	Pseudomonadota	unclassified	unclassified	Hyphomicrobiales bacterium	Environmental	Aquatic	NA	NA
451	2806310787	Hyphomicrobiales bacterium SAT53	29.37	Pseudomonadota	unclassified	unclassified	Hyphomicrobiales bacterium	Environmental	Aquatic	NA	NA
452	8056788553	Acidisoma silvae HW T2.11	29.37	Pseudomonadota	Acetobacteraceae	Acidisoma	Acidisoma silvae	Host-associated	Plants	Oak	Heartwood
453	2839335573	Ensifer aridi LEM451	29	Pseudomonadota	Rhizobiaceae	Ensifer	Ensifer aridi	Host-associated	Plants	Phaseolus filiformis	NA
454	2839342186	Ensifer aridi LEM457	29	Pseudomonadota	Rhizobiaceae	Ensifer	Ensifer aridi	Host-associated	Plants	Phaseolus filiformis	NA
455	2585428069	Clostridium magnum DSM 2767	28.98	Bacillota	Clostridiaceae	Clostridium	Clostridium magnum	Environmental	Aquatic	NA	NA
456	2744054832	Clostridium magnum DSM 2767	28.98	Bacillota	Clostridiaceae	Clostridium	Clostridium magnum	Environmental	Aquatic	NA	NA
457	2639762517	Clostridium magnum WoBdP1, DSM 2767	28.98	Bacillota	Clostridiaceae	Clostridium	Clostridium magnum	Environmental	Aquatic	NA	NA
458	2850835342	Rhizobium sp. CCGE532	28.96	Pseudomonadota	Rhizobiaceae	Rhizobium	Rhizobium sp. CCGE532	Host-associated	Plants	common bean	NA
459	2850842123	Rhizobium sp. CCGE531	28.96	Pseudomonadota	Rhizobiaceae	Rhizobium	Rhizobium sp. CCGE531	Host-associated	Plants	common bean	NA
460	2770939636	Roseiarcus fermentans DSM 24875	28.95	Pseudomonadota	Roseiarcaceae	Roseiarcus	Roseiarcus fermentans	Environmental	Terrestrial	NA	Soil
461	2529292951	Rhizobium sp. CCGE 510	28.62	Pseudomonadota	Rhizobiaceae	Rhizobium	Rhizobium sp. CCGE 510	Host-associated	Plants	Wild bean	Root nodule
462	2899815622	Agrobacterium sp. CNPSo 2736	28.24	Pseudomonadota	Rhizobiaceae	Agrobacterium	Agrobacterium sp. CNPSo 2736	Host-associated	Plants	Phaseolus vulgaris	NA
